# Supplementary material for: Abnormal expression of TSG-6 disturbs extracellular matrix homeostasis in chondrocytes from endemic osteoarthritis
Source: Front Genet. 2022 Nov 18;13:1064565. doi: 10.3389/fgene.2022.1064565 (PMC9715581; doi:10.3389/fgene.2022.1064565)
Supplement: Supplementary file 3 [file DataSheet1.ZIP]

Archive with 17 entries (16 files):
- MMT for HT-2 toxin concentration.xlsx
- MMT for TNF-a┴ concentration.xlsx
- Raw data were obtained from publicly available datasets.xls
- SPSS relevant codescript files/
- SPSS relevant codescript files/MMT for HT-2 toxin concentration.spv
- SPSS relevant codescript files/analysis of qRT-PCR for COL2A1 intervention with HT2 toxin.spv
- SPSS relevant codescript files/analysis of qRT-PCR for MMP1 intervention with HT2 toxin.spv
- SPSS relevant codescript files/analysis of qRT-PCR for MMP13 intervention with HT2 toxin.spv
- SPSS relevant codescript files/analysis of qRT-PCR for MMP3 intervention with HT2 toxin.spv
- SPSS relevant codescript files/analysis of qRT-PCR for TSG6 intervention with HT2 toxin.spv
- SPSS relevant codescript files/qRT-PCR for best infection efficiency.spv
- Source data of immunohistochemistry.xlsx
- qRT-PCR for MMP1,MMP3,MMP13, proteoglycan and COL2A1 after HT-2 toxin intervention.xlsx
- qRT-PCR for MMP1,MMP3,MMP13, proteoglycan and COL2A1 after TSG-6 silencing.xlsx
- qRT-PCR for best infection efficiency.xlsx
- qRT-PCR for validating the differentially expressed genes from previous microarray analysis.xlsx
- the optimal transfection conditions.jpg
