# Supplementary material for: Abnormal expression of TSG-6 disturbs extracellular matrix homeostasis in chondrocytes from endemic osteoarthritis
Source: Front Genet. 2022 Nov 18;13:1064565. doi: 10.3389/fgene.2022.1064565 (PMC9715581; doi:10.3389/fgene.2022.1064565)
Supplement: Supplementary file 3 [file DataSheet1.ZIP › MMT for HT-2 toxin concentration.xlsx]

## Sheet: TNFα intervention without serum
	24h			48h			72h
0ng/ml	100	100	100	100	100	100	100	100	100
5ng/ml	109.3	94.4821	125.967	102.3	90.3824	65.0685	104.3	146.049	123.967
15ng/ml	114.9	85.9632	98.3425	90.2	95.9444	116.438	105.2	137.875	123.141
25ng/ml	102.4	116.941	185.635	100.8	74.6234	109.589	94.4	147.684	100
50ng/ml	108	161.471	125.414	84.9	117.381	86.9863	103.4	153.815	98.8333
75ng/ml	95.2	167.764	93.3702	84	107.995	89.0411	101.1	107.357	110.124
100ng/ml	95.7	133.398	111.602	65.9	75.0869	55.3082	94.4	130.245	116.322

## Sheet: Sheet1
	24h			48h			72h
0nmol/L	100	100	100	100	100	100	100	100	100
12nmol/L	106.282	110.276	78.4982	122.072	68.8305	83.357	78.3935	109.124	114.819
50nmol/L	56.6426	48.6185	46.5568	42.4467	25.5365	25.4149	23.4536	38.7383	39.0625
100nmol/L	54.7889	43.9651	39.1575	23.4654	18.3476	16.9749	8.97766	13.1908	16.2298
150nmol/L	49.8455	50.3635	40.9158	21.2451	17.9185	13.9877	9.66495	10.5318	12.248
200nmol/L	55.8187	36.5487	42.4542	24.7279	15.9335	13.6558	6.14261	9.90615	11.4415
250nmol/L	48.9701	50.2181	37.3993	22.1158	15.6116	15.9317	7.38832	12.9301	9.27419
