# Supplementary material for: Abnormal expression of TSG-6 disturbs extracellular matrix homeostasis in chondrocytes from endemic osteoarthritis
Source: Front Genet. 2022 Nov 18;13:1064565. doi: 10.3389/fgene.2022.1064565 (PMC9715581; doi:10.3389/fgene.2022.1064565)
Supplement: Supplementary file 3 [file DataSheet1.ZIP › MMT for TNF-a┴ concentration.xlsx]

## Sheet: TNFα intervention without serum
	24h			48h			72h
0ng/ml	100	100	100	100	100	100	100	100	100
5ng/ml	109.3	94.4821	125.967	102.3	90.3824	65.0685	104.3	146.049	123.967
15ng/ml	114.9	85.9632	98.3425	90.2	95.9444	116.438	105.2	137.875	123.141
25ng/ml	102.4	116.941	185.635	100.8	74.6234	109.589	94.4	147.684	100
50ng/ml	108	161.471	125.414	84.9	117.381	86.9863	103.4	153.815	98.8333
75ng/ml	95.2	167.764	93.3702	84	107.995	89.0411	101.1	107.357	110.124
100ng/ml	95.7	133.398	111.602	65.9	75.0869	55.3082	94.4	130.245	116.322

## Sheet: Sheet1
	24h			48h			72h
0ng/ml	100	100	100	100	100	100	100	100	100
5ng/ml	96.4286	119.048	111.885	241.606	176.19	138.518	258.602	244.828	267.669
15ng/ml	116.429	138.775	100.41	243.796	153.333	141.482	243.548	266.897	233.835
25ng/ml	75.7143	135.374	123.77	225.547	139.524	113.333	204.301	235.172	219.549
50ng/ml	76.0714	119.048	98.3607	200.73	140	122.222	262.903	215.862	221.804
75ng/ml	83.2143	126.531	85.2459	127.007	143.81	145.556	180.107	246.897	214.286
100ng/ml	67.8571	134.014	134.016	113.869	144.286	134.815	183.333	236.552	293.233
