# Supplementary material for: Abnormal expression of TSG-6 disturbs extracellular matrix homeostasis in chondrocytes from endemic osteoarthritis
Source: Front Genet. 2022 Nov 18;13:1064565. doi: 10.3389/fgene.2022.1064565 (PMC9715581; doi:10.3389/fgene.2022.1064565)
Supplement: Supplementary file 3 [file DataSheet1.ZIP › Raw data were obtained from publicly available datasets.xls]

## Sheet: Sheet1
Column	Row	Name	ID	KBD1	ZC1	KBD2	ZC2	KBD3	ZC3	KBD4	ZC4	ratio1	ratio2	ratio3	ratio4	GeneName	功能分类	Location	Family	Pathway	synonym	Entrez Gene ID for Human	Entrez Gene ID for Mouse	Entrez Gene ID for Rat	Drugs	Genbank Acc	UniGene ID	RefNumber	TopHit	Description	Gene Symbol & Name	Human TC	RefSeq Acc	TC PubMed Ref	GO	TGI Annotation	Phy Map	Genetic Marker	Mouse ortholog	Rat ortholog	Zebrafish ortholog	Xenopus ortholog	Cattle otholog	Elegans ortholog
77	108	NM_025180	A_23_P10002	0.232709	0.137912	0.265635	0.660262	0.403199	0.188708	0.352921	0.55094	1.68738	0.402318	2.13663	0.640579	CEP63	其他	Unknown	other							NM_025180	Hs.443301	6128	ref|NM_025180|gb|BC014050|gb|BC068997|ens|ENST00000337090	Homo sapiens centrosomal protein 63kDa (CEP63), mRNA [NM_025180]	Cep63; centrosome protein Cep63	THC2250735	NM_025180	92241891, 88333009, 22388257, 91178815, 95021758		UP|CE63_HUMAN (Q96MT8) Centrosomal protein of 63 kDa (Cep63 protein), partial (28%)	chr3 (135,759,723-135,763,310)	RH103114; SHGC-58555; SHGC-32557; RH93637; SHGC-64746
25	132	NM_020371	A_23_P100074	0.316155	0.249863	0.45158	0.418766	0.483839	0.304835	0.143477	0.107984	1.26531	1.07836	1.58721	1.32869	AVEN	凋亡相关	Cytoplasm	ion channel							NM_020371	Hs.369250	17284	ref|NM_020371|ens|ENST00000306730|gb|CR618548|gb|CR619789	Homo sapiens apoptosis, caspase activation inhibitor (AVEN), mRNA [NM_020371]	AVEN; apoptosis, caspase activation inhibitor	NP228747						RH48204; RH102644; RH120343; RH94176
47	22	NM_002789	A_23_P100088	1.05777	1.457	0.442725	0.390505	2.47725	2.07094	3.77823	4.07034	0.725992	1.13372	1.19619	0.928234	PSMA4	代谢	Cytoplasm	peptidase	Protein Ubiquitination Pathway	C9,HC9,HsT17706,Macropain subunit C9,MGC111191,MGC12467,MGC24813,PMSA4,Proteasome subunit c9,PROTEOSOME SUBUNIT ALPHA 4,PSC9	5685	26441	29671		NM_002789	Hs.251531	12664	ref|NM_002789|gb|BC005361|gb|CR610985|ens|ENST00000044462	Homo sapiens proteasome (prosome, macropain) subunit, alpha type, 4 (PSMA4), mRNA [NM_002789]	PSMA4; proteasome (prosome, macropain) subunit, alpha type, 4	THC2254963		95110324, 91065384, 99367391, 22388257, 90292225, 91223105	GO:0000502(proteasome complex (sensu Eukarya)) GO:0004175(endopeptidase activity) GO:0004299(proteasome endopeptidase activity) GO:0005839(proteasome core complex (sensu Eukarya)) GO:0006510(ATP-dependent proteolysis) GO:0006511(ubiquitin-dependent protein catabolism) GO:0008233(peptidase activity)	UP|PSA4_HUMAN (P25789) Proteasome subunit alpha type 4 (Proteasome component C9) (Macropain subunit C9) (Multicatalytic endopeptidase complex subunit C9) (Proteasome subunit L) , complete	chr15 (76,619,824-76,628,591)	WI-9202; G62016; D15S636E	NP585108 TC1416382 TC1564068	TC572106	TC291549	TC275267 TC275268	TC278931	TC143650
104	85	NM_023076	A_23_P100141	0.151613	0.136289	0.566688	0.865791	0.348364	0.0580639	0.0247374	0.046279	1.11244	0.654532	5.99967	0.534529	C16orf28	其他	Unknown	other							NM_023076	Hs.161279	346	ref|NM_023076|gb|AK022685|gb|AK027013|ens|ENST00000248104	Homo sapiens chromosome 16 open reading frame 28 (C16orf28), mRNA [NM_023076]	C16orf28; chromosome 16 open reading frame 28
41	93	NM_002761	A_23_P100189	0.213904	0.199566	0.301053	0.626864	0.0290303	0.125805	0.0214391	0.0352602	1.07184	0.480253	0.230756	0.608027	PRM1	精子相关	Nucleus	other							NM_002761	Hs.2909	13883	ref|NM_002761|ens|ENST00000312511|gb|CR612045|gb|Y00443	Homo sapiens protamine 1 (PRM1), mRNA [NM_002761]	PRM1; protamine 1	NP092842						PMC124363P1; SHGC-12701
74	69	NM_005153	A_23_P100196	0.19745	0.076257	0.239072	0.369952	0.145152	0.0774185	0.0560715	0.0506865	2.58927	0.646223	1.8749	1.10624	USP10	代谢	Cytoplasm	peptidase	Protein Ubiquitination Pathway	2610014N07Rik,KIAA0190,mKIAA0190,UBPO,UCHRP	9100	22224			NM_005153	Hs.136778	6812	ref|NM_005153|gb|CR749515|gb|BC000263|ens|ENST00000219473	Homo sapiens ubiquitin specific peptidase 10 (USP10), mRNA [NM_005153]	USP10; ubiquitin specific protease 10	THC2255692	NM_005153	96281124, 21332839, 96374824, 22388257		UP|UB10_HUMAN (Q14694) Ubiquitin carboxyl-terminal hydrolase 10 (Ubiquitin thiolesterase 10) (Ubiquitin-specific processing protease 10) (Deubiquitinating enzyme 10) , complete	chr16 (83,291,079-83,371,050)	RH79887; RH91711; A008M09; HSC0DD052; Cda0dd05
17	162	NM_001537	A_23_P100203	0.344362	0.137912	0.566688	0.760458	0.554801	0.35806	0.211093	0.279878	2.49698	0.745194	1.54946	0.754233	HSBP1	热休克蛋白相关	Nucleus	transcription regulator							NM_001537	Hs.250899	18974	ref|NM_001537|gb|CR626052|gb|CR608180|gb|CR623333	Homo sapiens heat shock factor binding protein 1 (HSBP1), mRNA [NM_001537]	HSBP1; heat shock factor binding protein 1	THC2254219	NM_001537	98315075, 22388257	GO:0000122(negative regulation of transcription from Pol II promoter) GO:0003714(transcription corepressor activity) GO:0005634(nucleus)	UP|HBP1_HUMAN (O75506) Heat shock factor binding protein 1, complete	chr16 (82,399,122-82,404,097)	SHGC-31940; D16S3242; G54097; RH65446	TC1464730 TC1560809	TC516828	TC282384 TC294848	TC288267 TC288268	TC277241 TC277242
87	23	NM_024939	A_23_P100220	0.485397	0.543534	0.513561	0.357107	0.0935421	0.309674	0.17811	0.143244	0.89304	1.43812	0.302066	1.2434	RBM35B	转录相关	Unknown	other							NM_024939	Hs.436585	4063	ref|NM_024939|gb|BC030146|gb|AK025571|ens|ENST00000251366	Homo sapiens RNA binding motif protein 35B (RBM35B), mRNA [NM_024939]	FLJ21918; hypothetical protein FLJ21918							G19908; RH79943; SGC32906; A002B46; RH16192; D16S3349; RH101936
13	186	NM_004062	A_23_P100240	0.152789	0.113574	0.752633	0.781011	0.0483839	0.401608	0.0379307	0.110188	1.34527	0.963665	0.120475	0.344237	CDH16	粘附分子	Plasma Membrane	enzyme							NM_004062	Hs.513660	19810	ref|NM_004062|gb|AY358911|gb|AK075243|ens|ENST00000299752	Homo sapiens cadherin 16, KSP-cadherin (CDH16), mRNA [NM_004062]	CDH16; cadherin 16, KSP-cadherin
54	145	A_23_P100250	A_23_P100250	0.262091	0.186586	0.548979	0.657693	0.0774142	0.212901	0.0577207	0.0595015	1.40466	0.834704	0.363616	0.970071	A_23_P100250	DNA合成与修复	Unknown	other							A_23_P100250	Hs.512619	11036		Unknown	TK2; thymidine kinase 2, mitochondrial	NP564643						RH65134; SHGC-60678; RH65267; RH94378
25	124	NM_198390	A_23_P100263	10.4519	8.52131	0.478143	0.827255	0.254822	0.764507	3.3478	1.38617	1.22656	0.577988	0.333315	2.41515	CMIP	其他	Cytoplasm	other							NM_198390	Hs.461510	17292	ref|NM_198390|ref|NM_030629|gb|BC038113|gb|AB051481	Homo sapiens c-Maf-inducing protein (CMIP), transcript variant C-mip, mRNA [NM_198390]	CMIP; c-Maf-inducing protein	NP316960						SHGC-112199; WI-10802; RH12270; GAAT-P8500; WI-14180; SHGC-60674; SHGC-30303; RH94128
50	72	AK024487	A_23_P100292	1.04014	1.07733	0.212508	0.485562	1.24185	0.82741	1.03238	1.19664	0.965474	0.437653	1.50089	0.862728	ZNF598	其他	Unknown	other							AK024487	Hs.343828	11969	gb|AK024487|gb|BC029270|gb|BC041015|gb|BC010990	Homo sapiens mRNA for FLJ00086 protein, partial cds. [AK024487]	ZNF598; zinc finger protein 598	THC2246399	NM_178167	22388257		UP|Q86UK7 (Q86UK7) Zinc finger protein 598, complete	chr16 (1,987,653-1,999,823)		TC1449316 TC1569769	TC524081 TC553566	TC280284 TC280285	TC290210 TC291342	TC264500 TC269182
90	152	NM_000381	A_23_P10031	0.232709	0.082747	0.265635	0.467579	0.183859	0.222578	0.173162	0.154263	2.81229	0.568108	0.826041	1.12251	MID1	细胞骨架与运动	Nucleus	other							NM_000381	Hs.27695	3289	ref|NM_000381|ref|NM_033291|ens|ENST00000317552|gb|AF035360	Homo sapiens midline 1 (Opitz/BBB syndrome) (MID1), transcript variant 1, mRNA [NM_000381]	MID1; midline 1 (Opitz/BBB syndrome)	THC2242992	NM_033291	98133931, 21231161, 98087583, 98004518, 98390188, 98016411, 99439873, 20485428, 22136513, 22388257, 98386064	GO:0000151(ubiquitin ligase complex) GO:0000226(microtubule cytoskeleton organization and biogenesis) GO:0004842(ubiquitin-protein ligase activity) GO:0005515(protein binding) GO:0005622(intracellular) GO:0005634(nucleus) GO:0005875(microtubule associated complex) GO:0006355(regulation of transcription, DNA-dependent) GO:0007389(pattern specification) GO:0008270(zinc ion binding) GO:0009653(morph…	PIR|T09482|T09482 ring finger protein FXY - human {Homo sapiens;} , partial (95%)	chrX (10,225,902-10,398,195)	HSC1ZH102; SHGC-36657; RH67856; RH18198; A004G38; RH99148; RH65583	NP050302 TC1539030 TC1550432	TC570140		TC297986	TC292934
43	49	NM_020664	A_23_P100315	0.23741	0.170361	0.45158	0.482993	0.103219	0.183869	0.207795	0.110188	1.39357	0.93496	0.561372	1.88582	DECR2	代谢	Cytoplasm	enzyme							NM_020664	Hs.513233	13497	ref|NM_020664|gb|AK128012|gb|BC010740|ens|ENST00000219481	Homo sapiens 2,4-dienoyl CoA reductase 2, peroxisomal (DECR2), mRNA [NM_020664]	DECR2; 2,4-dienoyl CoA reductase 2, peroxisomal	THC2237012		21096910, 21405051, 97207643, 99267333, 22388257		full-length cDNA clone CS0DJ013YN21 of T cells (Jurkat cell line) Cot 10-normalized of Homo sapiens (human)	chr16 (391,827-402,496)	ECD09317; Cda1cf03; RH11550	TC1556031	TC568956	TC280712	TC262669	TC278290
6	193	NM_001039476	A_23_P100326	0.31733	0.170361	0.407307	0.544652	0.125798	0.217739	0.0956515	0.0793354	1.86269	0.74783	0.577746	1.20566	C16orf35	细胞因子	Unknown	other							NM_001039476	Hs.19699	21308	ref|NM_001039476|ens|ENST00000262313|gb|AK090717|gb|AK026990	Homo sapiens chromosome 16 open reading frame 35 (C16orf35), mRNA [NM_001039476]	C16orf35; chromosome 16 open reading frame 35	NP094641						ECD16584; SHGC-60793
78	77	NM_002720	A_23_P100355	0.280896	0.128177	0.513561	0.344261	0.0903165	0.0822571	0.0313341	0.0264451	2.19147	1.49178	1.09798	1.18487	PPP4C	信号转导相关	Cytoplasm	phosphatase							NM_002720	Hs.534338	5944	ref|NM_002720|ens|ENST00000279387|gb|BT019746|gb|CR621457	Homo sapiens protein phosphatase 4 (formerly X), catalytic subunit (PPP4C), mRNA [NM_002720]	PPP4C; protein phosphatase 4 (formerly X), catalytic subunit							RH70885; D16S3225
29	65	NM_012385	A_23_P100362	7.6171	6.12328	1.73548	1.28713	2.50306	2.66126	2.94046	2.27208	1.24396	1.34834	0.940554	1.29417	P8	凋亡相关	Nucleus	transcription regulator							NM_012385	Hs.513463	16491	ref|NM_012385|ens|ENST00000324873|gb|CR592498|gb|AF135266	Homo sapiens p8 protein (candidate of metastasis 1) (P8), mRNA [NM_012385]	P8; p8 protein (candidate of metastasis 1)	NP077772						D16S3305
50	6	NM_152456	A_23_P100380	0.464242	0.786907	0.212508	0.344261	0.245145	0.546768	0.461766	0.716222	0.589958	0.617287	0.448353	0.644724	MGC34647	其他	Unknown	other							NM_152456	Hs.461214	12035	ref|NM_152456|ens|ENST00000288098|gb|AK172744|gb|BC029804	Homo sapiens hypothetical protein MGC34647 (MGC34647), mRNA [NM_152456]	MGC34647; hypothetical protein MGC34647	NP510237
72	140	NM_007108	A_23_P100392	0.190398	0.0648996	0.557834	0.948003	0.0322559	0.0774185	0.0329833	0.0308526	2.93373	0.58843	0.416643	1.06906	TCEB2	转录相关	Nucleus	transcription regulator	Protein Ubiquitination Pathway	0610040H15Rik,ELONGIN B,RNA POLYMERASE II TRANSCRIPTION FACTOR SIII P18,SIII,SIII p18,T25547	6923	67673	81807		NM_007108	Hs.172772	7171	ref|NM_007108|ref|NM_207013|ens|ENST00000262306|gb|BC013306	Homo sapiens transcription elongation factor B (SIII), polypeptide 2 (18kDa, elongin B) (TCEB2), transcript variant 1, mRNA [NM_007108]	TCEB2; transcription elongation factor B (SIII), polypeptide 2 (18kDa, elongin B)							RH92618; D9S2087
57	141	NM_058219	A_23_P100413	0.302051	0.374795	0.920868	0.788718	0.145152	0.391931	0.239129	0.38125	0.80591	1.16755	0.37035	0.627222	EXOSC6	转录相关	Nucleus	other							NM_058219	Hs.461187	10395	ref|NM_058219|ens|ENST00000288063|gb|BC039194|gb|BC052252	Homo sapiens exosome component 6 (EXOSC6), mRNA [NM_058219]	EXOSC6; exosome component 6							RH15631; D16S3243; SHGC-61477
58	194	NM_015144	A_23_P100420	0.741612	0.798265	0.203654	0.316001	0.793495	0.338706	0.903741	1.09307	0.92903	0.644471	2.34273	0.826796	ZCCHC14	其他	Unknown	other							NM_015144		10127	ref|NM_015144|gb|BC028304|gb|AB030243|ens|ENST00000268616	Homo sapiens zinc finger, CCHC domain containing 14 (ZCCHC14), mRNA [NM_015144]
30	55	NM_002930	A_23_P10045	0.358465	0.34559	0.442725	0.359676	0.0741886	0.237094	0.0973006	0.10578	1.03726	1.2309	0.312908	0.919835	RIT2	信号转导相关	Plasma Membrane	enzyme							NM_002930	Hs.464985	16286	ref|NM_002930|gb|U78166|gb|U78164|ens|ENST00000326695	Homo sapiens Ras-like without CAAX 2 (RIT2), mRNA [NM_002930]	RIT2; Ras-like without CAAX 2	NP089689						RH45940; RH70961; SHGC-53572
96	134	NM_022764	A_23_P100453	0.232709	0.168739	0.442725	0.251773	0.141926	0.140321	0.070914	0.0683166	1.37911	1.75843	1.01144	1.03802	FLJ12998	代谢	Unknown	other							NM_022764	Hs.343627	2017	ref|NM_022764|ens|ENST00000360900|gb|AK023060|gb|AK096836	Homo sapiens hypothetical protein FLJ12998 (FLJ12998), mRNA [NM_022764]	FLJ12998; hypothetical protein FLJ12998	NP286170						SHGC-60741
82	199	NM_032188	A_23_P100472	0.165717	0.0648996	0.548979	0.54979	0.0935421	0.0580639	0.080809	0.116799	2.55343	0.998525	1.61102	0.691862	MYST1	DNA合成与修复	Nucleus	enzyme							NM_032188	Hs.533803	4962	ref|NM_032188|gb|AF289578|gb|BC037773|ens|ENST00000219797	Homo sapiens MYST histone acetyltransferase 1 (MYST1), mRNA [NM_032188]	MYST1; MYST histone acetyltransferase 1	THC2237160	NM_032188	22388257	GO:0000776(kinetochore) GO:0000785(chromatin) GO:0003682(chromatin binding) GO:0005634(nucleus) GO:0006333(chromatin assembly or disassembly) GO:0016740(transferase activity)	homologue to UP|Q9D1P2 (Q9D1P2) Mus musculus 18-day embryo whole body cDNA, RIKEN full-length enriched library, clone:1110001P03 product:HISTONE ACETYLTRANSFERASE homolog, complete	chr16 (31,036,488-31,050,206)	RH65237	NP590934 NP804672 TC1412559 TC1563996	TC522907 TC526755 TC552891 TC556657 TC561256 TC572205	TC280817 TC284145	TC277295 TC279710 TC292028 TC292063 TC292677	TC264091 TC274342	NP428676 TC138603 TC145125
18	125	NM_206824	A_23_P100486	1.91808	0.877767	0.407307	0.536945	1.23863	0.237094	0.699245	0.689777	2.18519	0.758564	5.2242	1.01373	VKORC1	其他	Unknown	enzyme	Sterol Biosynthesis	D7Wsu86e,EDTP308,FLJ00289,IMAGE3455200,MGC2694,MST134,MST576,RGD:1303107,VKCFD2,VKOR	79001	27973	309004		NM_206824	Hs.324844	18796	ref|NM_206824|ref|NM_024006|gb|AF176924|ens|ENST00000354895	Homo sapiens vitamin K epoxide reductase complex, subunit 1 (VKORC1), transcript variant 2, mRNA [NM_206824]	VKORC1; vitamin K epoxide reductase complex, subunit 1							RH69900; RH64898
29	64	NM_002134	A_23_P100501	0.37492	0.282313	0.336471	0.46244	0.21934	0.319351	0.130284	0.138837	1.32803	0.727599	0.68683	0.938395	HMOX2	造血相关	Cytoplasm	enzyme						tin mesoporphyrin	NM_002134	Hs.284279	16492	ref|NM_002134|ens|ENST00000219700|gb|D21243|gb|CR603198	Homo sapiens heme oxygenase (decycling) 2 (HMOX2), mRNA [NM_002134]	HMOX2; heme oxygenase (decycling) 2							GDB:217012
90	183	NM_145254	A_23_P100517	0.198625	0.115197	0.265635	0.354538	0.0774142	0.140321	0.0445274	0.0440752	1.72422	0.749244	0.551693	1.01026	LOC124491	其他	Unknown	other							NM_145254	Hs.487510	3258	ref|NM_145254|ens|ENST00000357613|gb|BC018082|thc|THC2288066	Homo sapiens LOC124491 (LOC124491), mRNA [NM_145254]	LOC124491; LOC124491	NP414995						RH65159; SHGC-53415
26	165	NM_024607	A_23_P100529	15.6561	106.26	131.897	107.818	141.116	107.946	108.019	68.4995	0.147338	1.22333	1.30729	1.57692	PPP1R3B	DNA合成与修复	Unknown	other							NM_024607	Hs.526500	17036	ref|NM_024607|gb|AK027211|gb|AK025430|ens|ENST00000310455	Homo sapiens protein phosphatase 1, regulatory (inhibitor) subunit 3B (PPP1R3B), mRNA [NM_024607]	DNAH3; dynein, axonemal, heavy polypeptide 3	THC2336077	NM_017539	22001319, 20196006	GO:0000004(biological_process unknown) GO:0001539(ciliary or flagellar motility) GO:0003777(microtubule motor activity) GO:0005554(molecular_function unknown) GO:0005858(axonemal dynein complex) GO:0005868(cytoplasmic dynein complex) GO:0006943(chemi-mechanical coupling) GO:0007018(microtubule-based movement) GO:0008372(cellular_component unknown) GO:0009612(response to mechanical stimulus) GO:00…	UP|Q8TD57 (Q8TD57) Axonemal heavy chain dynein type 3, partial (94%)	chr16 (20,851,930-21,055,361)			TC551618	TC281657	TC296447	TC282386
105	42	NM_001013839	A_23_P100553	0.149263	0.0665221	0.363035	0.78358	0.212889	0.0774185	0.0362816	0.0374639	2.24381	0.463303	2.74985	0.968441	EXOC7	细胞因子	Plasma Membrane	transporter							NM_001013839	Hs.533985	174	ref|NM_001013839|ref|NM_015219|gb|BC018466|gb|BX647763	Homo sapiens exocyst complex component 7 (EXOC7), transcript variant 1, mRNA [NM_001013839]	EXOC7; exocyst complex component 7	THC2241932		99397452		GB|AAH11045.1|15029669|BC011045 EXOC7 protein {Homo sapiens;} , complete	chr17 (71,591,254-71,611,434)	G19651; WI-19607; A001U07	NP570490 TC1535400 TC1560200	TC569580	TC270285	TC263970	TC289869
12	121	NM_002795	A_23_P100576	0.420756	0.168739	0.132818	0.400782	0.345138	0.0919344	0.166565	0.121207	2.49353	0.331396	3.75418	1.37423	PSMB3	蛋白合成与修饰	Cytoplasm	peptidase	Protein Ubiquitination Pathway	C10,C10-II,HC10-II,MGC106850,MGC4147,Proteasome chain 13,RC10-II	5691	26446	29676		NM_002795	Hs.82793	20090	ref|NM_002795|ens|ENST00000225426|gb|D26598|gb|CR607993	Homo sapiens proteasome (prosome, macropain) subunit, beta type, 3 (PSMB3), mRNA [NM_002795]	PSMB3; proteasome (prosome, macropain) subunit, beta type, 3							RH70661
78	3	A_23_P10060	A_23_P10060	0.185697	0.180096	0.823469	1.30768	0.245145	0.89999	0.105546	0.107984	1.0311	0.629718	0.272386	0.977424	A_23_P10060	凋亡相关	Unknown	other							A_23_P10060		6018		Unknown
51	193	NM_001002033	A_23_P100632	1.54551	0.843695	0.416162	0.362245	0.945098	0.687089	0.658016	0.456178	1.83184	1.14884	1.37551	1.44245	HN1	其他	Unknown	other							NM_001002033	Hs.532803	11633	ref|NM_001002033|ref|NM_016185|ref|NM_001002032|ens|ENST00000304834	Homo sapiens hematological and neurological expressed 1 (HN1), transcript variant 3, mRNA [NM_001002033]	HN1; hematological and neurological expressed 1							RH12691
23	20	NM_020899	A_23_P100653	1.16237	1.07247	0.168236	0.341692	1.64505	0.696766	1.49414	1.61756	1.08383	0.49236	2.36098	0.923701	ZBTB4	转录相关	Unknown	other							NM_020899	Hs.35096	17826	ref|NM_020899|ens|ENST00000311403|gb|AB040971|gb|BC043352	Homo sapiens zinc finger and BTB domain containing 4 (ZBTB4), mRNA [NM_020899]	ZBTB4; zinc finger and BTB domain containing 4	THC2371408	NM_020899	20277482		UP|ZBT4_HUMAN (Q9P1Z0) Zinc finger and BTB domain containing protein 4 (KAISO-like zinc finger protein 1) (KAISO-L1), complete	chr17 (7,303,404-7,328,252)	WI-21649; RH44508	TC1481227	TC536143			TC261525
10	189	NM_002615	A_23_P100660	0.142211	0.107084	0.407307	0.43418	0.0258047	0.101612	0.103897	0.0815391	1.32803	0.938106	0.253954	1.2742	SERPINF1	生长因子相关	Extracellular Space	other							NM_002615	Hs.532768	20452	ref|NM_002615|ens|ENST00000254722|gb|BT007222|gb|AY513280	Homo sapiens serpin peptidase inhibitor, clade F (alpha-2 antiplasmin, pigment epithelium derived factor), member 1 (SERPINF1), mRNA [NM_002615]	SERPINF1; serine (or cysteine) proteinase inhibitor, clade F (alpha-2 antiplasmin, pigment epithelium derived factor), member 1	NP097041				pigment epithelial-differentiating factor	chr17 (1,612,050-1,627,607)	RH102271; SGC31677; STS-N90567
52	93	NM_017575	A_23_P100677	0.589999	0.527309	0.557834	0.639709	0.116121	0.517736	0.237479	0.209357	1.11889	0.872011	0.224287	1.13433	SMG6	其他	Nucleus	other							NM_017575	Hs.448342	11518	ref|NM_017575|gb|AL133597|gb|CR602852|ens|ENST00000263073	Homo sapiens Smg-6 homolog, nonsense mediated mRNA decay factor (C. elegans) (SMG6), mRNA [NM_017575]	C17orf31; chromosome 17 open reading frame 31							RH80072; RH36098; STS-N29817
75	16	NM_139033	A_23_P100703	0.428983	0.318008	0.557834	0.578051	0.267724	0.541929	0.237479	0.260044	1.34897	0.965026	0.49402	0.913229	MAPK7	细胞周期相关	Cytoplasm	kinase	Xenobiotic Metabolism Signaling	BMK,BMK1,ERK4,ERK5,Erk5-T,ERK7,PRKM7	5598	23939	114509		NM_139033	Hs.150136	6650	ref|NM_139033|ref|NM_139034|ref|NM_002749|ref|NM_139032	Homo sapiens mitogen-activated protein kinase 7 (MAPK7), transcript variant 1, mRNA [NM_139033]	MAPK7; mitogen-activated protein kinase 7	THC2235949	NM_139033 NM_139034 NM_002749	99403109, 95279403, 21179132, 95374539, 22388257	GO:0004674(protein serine/threonine kinase activity) GO:0004707(MAP kinase activity) GO:0005524(ATP binding) GO:0006468(protein amino acid phosphorylation) GO:0007049(cell cycle) GO:0007165(signal transduction) GO:0008372(cellular_component unknown) GO:0009868(jasmonic acid and ethylene-dependent systemic resistance, jasmonic acid mediated signaling pathway) GO:0016740(transferase activity) GO:00…	UP|MK07_HUMAN (Q13164) Mitogen-activated protein kinase 7 (Extracellular signal-regulated kinase 5) (ERK-5) (ERK4) (BMK1 kinase) , complete	chr17 (19,222,229-19,227,458)	RH64914; RH79913; STS-U29725; D17S1287	NP051311 NP922013 TC1555907	TC527588	TC279692	TC264787 TC288395	TC265932
80	3	NM_000304	A_23_P100711	2.05794	1.29799	0.168236	0.788718	2.25146	2.58384	3.97778	4.1012	1.58548	0.213303	0.871362	0.969907	PMP22	发育相关	Plasma Membrane	other							NM_000304	Hs.372031	5588	ref|NM_000304|ref|NM_153322|ref|NM_153321|ens|ENST00000312280	Homo sapiens peripheral myelin protein 22 (PMP22), transcript variant 1, mRNA [NM_000304]	PMP22; peripheral myelin protein 22	THC2243767		95245343, 91334432, 98112478, 97141911, 98244766, 90258882, 99417177, 92037527, 97193152, 96241146, 95282670, 97151053, 96209919, 93246261, 97208855, 92360032, 96191764, 22388257, 95405644, 99264239, 94100982, 93165924, 92300442, 92204231, 98418809, 20095968, 94302675, 98112432, 98204401, 93288088, 93265161, 99226460, 93265058, 94073197, 99103460, 93265095, 97331335, 98295578	GO:0005624(membrane fraction) GO:0005887(integral to plasma membrane) GO:0007050(cell cycle arrest) GO:0007268(synaptic transmission) GO:0007422(peripheral nervous system development) GO:0007605(perception of sound) GO:0007638(mechanosensory behavior) GO:0008285(negative regulation of cell proliferation) GO:0016021(integral to membrane)	UP|PM22_HUMAN (Q01453) Peripheral myelin protein 22 (PMP-22), complete	chr17 (15,073,821-15,106,631)	G10646; GDB:335804; GDB:335795; D17S2006; GDB:335807; G62085	TC1556404	TC517770 TC572401	TC294666	TC275312 TC277172	TC290816
44	176	NM_020376	A_23_P10076	1.27402	1.11141	0.850032	0.508685	0.383845	1.05483	0.385904	0.361417	1.14632	1.67104	0.363894	1.06775	PNPLA2	发育相关	Cytoplasm	enzyme							NM_020376	Hs.118463	13155	ref|NM_020376|ens|ENST00000336615|gb|AF055000|gb|AL833707	Homo sapiens patatin-like phospholipase domain containing 2 (PNPLA2), mRNA [NM_020376]	PNPLA2; patatin-like phospholipase domain containing 2							G32609; A009K14
69	4	NM_016016	A_23_P100762	1.84992	1.62249	0.442725	0.400782	0.919293	0.808055	0.719035	0.566366	1.14017	1.10465	1.13766	1.26956	CGI-69	代谢	Cytoplasm	other							NM_016016	Hs.514216	7952	ref|NM_016016|gb|CR605651|gb|CR623712|ens|ENST00000225308	Homo sapiens CGI-69 protein (CGI-69), mRNA [NM_016016]	CGI-69; CGI-69 protein							RH12048
31	161	NM_014233	A_23_P100772	0.270318	0.181719	0.522416	0.60888	0.0645118	0.198385	0.0461766	0.0506865	1.48756	0.857994	0.325185	0.911023	UBTF	转录相关	Nucleus	transcription regulator							NM_014233	Hs.89781	15965	ref|NM_014233|ens|ENST00000302904|gb|X53390|gb|X53461	Homo sapiens upstream binding transcription factor, RNA polymerase I (UBTF), mRNA [NM_014233]	UBTF; upstream binding transcription factor, RNA polymerase I	THC2251355	NM_014233	97075939, 99199559, 92044316, 22388257, 90231434, 91367658, 91195316	GO:0003677(DNA binding) GO:0003700(transcription factor activity) GO:0003701(RNA polymerase I transcription factor activity) GO:0005515(protein binding) GO:0005634(nucleus) GO:0005667(transcription factor complex) GO:0005730(nucleolus) GO:0006355(regulation of transcription, DNA-dependent) GO:0006356(regulation of transcription from Pol I promoter)	UP|UBF1_HUMAN (P17480) Nucleolar transcription factor 1 (Upstream binding factor 1) (UBF-1) (Autoantigen NOR-90), complete	chr17 (39,639,483-39,651,270)	A009G46; G15974; RH70694; SHGC-30675; STS-N39596	NP594862 TC1564891	TC519470	TC281502	TC262014 TC288900
36	38	NM_213662	A_23_P100790	0.780397	0.426715	0.389598	0.40592	0.145152	0.275803	0.577207	0.125614	1.82885	0.95979	0.526286	4.59507	STAT3	其他	Nucleus	transcription regulator	JAK/Stat Signaling; IL-10 Signaling ; FGF Signaling ; ephrin receptor signaling ; PDGF Signaling ; GM-CSF Signaling ; IL-6 Signaling ; EGF Signaling ; ERK/MAPK Signaling ; G-Protein Coupled Receptor Signaling ; cAMP-mediated Signaling	1110034C02Rik,acute-phase response factor,APRF,AW109958,FLJ20882,MGC128731,MGC16063,MGC93551,STAT3 ALPHA,Stat3 alpha isoform,STAT3 BETA,Stat3 beta isoform,Stat3 delta	6774	20848	25125		NM_213662		15013	ref|NM_213662|ref|NM_139276|ref|NM_003150|ens|ENST00000264657	Homo sapiens signal transducer and activator of transcription 3 (acute-phase response factor) (STAT3), transcript variant 3, mRNA [NM_213662]
22	67	BC002698	A_23_P100802	0.959042	0.457542	0.557834	0.786149	0.522546	0.561284	0.977954	0.839633	2.09607	0.709578	0.930983	1.16474	CCDC56	其他	Unknown	other							BC002698	Hs.16059	17994	gb|BC002698|gb|CR593427|gb|CR594541|ens|ENST00000328434	Homo sapiens coiled-coil domain containing 56, mRNA (cDNA clone MGC:3372 IMAGE:3609536), complete cds. [BC002698]	HSPC009; HSPC009 protein							STS-U18006; WI-17766
28	152	NM_182896	A_23_P10081	0.161016	0.0454297	0.265635	0.223513	0.241919	0.0387092	0.0560715	0.0947617	3.54428	1.18846	6.24965	0.591711	ARL13B	DNA修饰	Unknown	other							NM_182896	Hs.533086	16619	ref|NM_182896|ref|NM_144996|gb|CR936763|ens|ENST00000335438	Homo sapiens ADP-ribosylation factor-like 13B (ARL13B), transcript variant 1, mRNA [NM_182896]	ARL2L1; ADP-ribosylation factor-like 2-like 1							RH48040
21	165	NM_005220	A_23_P100840	0.273844	0.225526	0.416162	0.639709	0.0838653	0.227417	0.0577207	0.0617053	1.21425	0.650548	0.368774	0.935426	DLX3	转录相关	Nucleus	transcription regulator							NM_005220	Hs.134194	18111	ref|NM_005220|ens|ENST00000172196|gb|AK075167|gb|BC028970	[Replaced by A_23_P308552] Homo sapiens distal-less homeobox 3 (DLX3), mRNA [NM_005220]	DLX3; distal-less homeo box 3	THC2238121	NM_005220	21664365, 98133940, 20025550, 96391186, 22388257, 95200802	GO:0001501(skeletal development) GO:0003700(transcription factor activity) GO:0005634(nucleus) GO:0006355(regulation of transcription, DNA-dependent) GO:0007275(development)	UP|DLX3_HUMAN (O60479) Homeobox protein DLX-3, complete	chr17 (45,422,370-45,427,614)	PMC99823P1	NP920327 TC1570942		TC292767	TC288802
92	215	NM_001033580	A_23_P100868	0.225657	0.141157	0.247926	0.652555	0.116121	0.333867	0.0494749	0.0506865	1.59863	0.379931	0.347807	0.976096	MYOHD1	细胞骨架与运动	Unknown	other							NM_001033580	Hs.302051	2796	ref|NM_001033580|gb|AK026518|thc|THC2249435	Homo sapiens myosin head domain containing 1 (MYOHD1), transcript variant 3, mRNA [NM_001033580]	MYOHD1; myosin head domain containing 1							WI-22201; RH18449
31	52	NM_015355	A_23_P100883	0.3949	0.296916	0.380744	0.475286	0.348364	0.116128	0.31499	0.357009	1.33001	0.801083	2.99983	0.882303	SUZ12	蛋白合成与修饰	Nucleus	other							NM_015355	Hs.462732	16074	ref|NM_015355|ens|ENST00000322652|gb|BC015704|gb|BC018583	Homo sapiens suppressor of zeste 12 homolog (Drosophila) (SUZ12), mRNA [NM_015355]	SUZ12; suppressor of zeste 12 homolog (Drosophila)	NP401735					chr17 (27,288,185-27,352,162)	A007E42; WI-11887; RH75544
76	13	NM_182538	A_23_P100963	0.267968	0.275823	0.557834	0.413627	0.0451583	0.256449	0.130284	0.0925579	0.971519	1.34864	0.176091	1.40759	MGC29671	离子通道与运输蛋白	Unknown	other							NM_182538	Hs.549275	6438	ref|NM_182538|gb|BC023646|ens|ENST00000355530|ens|ENST00000333476	Homo sapiens hypothetical protein MGC29671 (MGC29671), mRNA [NM_182538]	MGC29671; hypothetical protein MGC29671							RH65750
46	31	NM_006771	A_23_P100990	0.229183	0.199566	0.327617	0.567774	0.0354815	0.193546	0.0412291	0.0308526	1.1484	0.577019	0.183323	1.33632	KRTHA8	发育相关	Cytoplasm	other							NM_006771		12870	ref|NM_006771|ens|ENST00000246646|thc|THC2252091	Homo sapiens keratin, hair, acidic, 8 (KRTHA8), mRNA [NM_006771]		THC2252091	NM_006771	98434582	GO:0000004(biological_process unknown) GO:0005198(structural molecule activity) GO:0005200(structural constituent of cytoskeleton) GO:0005856(cytoskeleton) GO:0005882(intermediate filament) GO:0008372(cellular_component unknown) GO:0008544(epidermis development) GO:0009653(morphogenesis) GO:0030280(structural constituent of epidermis)	UP|K1H8_HUMAN (O76015) Keratin, type I cuticular HA8 (Hair keratin, type I HA8), complete	chr17 (36,846,147-36,851,122)
17	119	NM_178493	A_23_P101007	0.200976	0.121687	0.301053	0.482993	0.0483839	0.0967731	0.0494749	0.046279	1.65158	0.623307	0.499972	1.06906	NOTUM	代谢	Unknown	other							NM_178493	Hs.106137	19017	ref|NM_178493|gb|BC060882|gb|CR596332|ens|ENST00000330917	Homo sapiens notum pectinacetylesterase homolog (Drosophila) (NOTUM), mRNA [NM_178493]	LOC147111; hypothetical protein LOC147111	THC2259552	NM_178493	22388257		GB|AAH36872.1|22477385|BC036872 LOC147111 protein {Homo sapiens;} , complete	chr17 (77,503,670-77,512,459)		TC1557706	TC566257 TC546663	TC283925	TC285067
91	144	BC073889	A_23_P101025	0.171593	0.115197	0.141672	0.459871	0.0322559	0.125805	0.0461766	0.046279	1.48957	0.308069	0.256396	0.997787	LOC147158	粘附分子	Unknown	other							BC073889	Hs.81337	3082	gb|BC073889|ref|XM_930339|ref|XM_934667|ref|XM_934670	Homo sapiens lectin, galactoside-binding, soluble, 9 (galectin 9) pseudogene, mRNA (cDNA clone MGC:90361 IMAGE:5222492), complete cds. [BC073889]	LGALS9; lectin, galactoside-binding, soluble, 9 (galectin 9)	THC2239183	NM_009587	98307937, 97197815	GO:0004871(signal transducer activity) GO:0005529(sugar binding) GO:0005534(galactose binding) GO:0007157(heterophilic cell adhesion) GO:0043123(positive regulation of I-kappaB kinase/NF-kappaB cascade)	UP|LEG9_HUMAN (O00182) Galectin-9 (HOM-HD-21) (Ecalectin), complete	chr17 (22,982,337-23,000,712)		TC1484853	TC548677	TC287741		TC263072
50	65	NM_031959	A_23_P101048	0.246812	0.183341	0.416162	0.452164	0.0322559	0.116128	0.0461766	0.0330564	1.34619	0.920378	0.277762	1.3969	KRTAP3-2	细胞骨架与运动	Unknown	other							NM_031959	Hs.307026	11976	ref|NM_031959|ens|ENST00000355010|gb|BC034582|gb|AJ406932	Homo sapiens keratin associated protein 3-2 (KRTAP3-2), mRNA [NM_031959]	KRTAP3-2; keratin associated protein 3-2	THC2253552	NM_031959	89290846, 22388257, 21276445		UP|KR32_HUMAN (Q9BYR7) Keratin-associated protein 3-2 (Keratin-associated protein 3.2) (High sulfur keratin-associated protein 3.2), complete	chr17 (36,409,000-36,409,664)
79	73	NM_016429	A_23_P101093	0.785098	0.520819	0.389598	0.973694	0.841879	0.203224	0.230883	0.330564	1.50743	0.400124	4.14263	0.698451	COPZ2	转录相关	Cytoplasm	transporter							NM_016429	Hs.37482	5733	ref|NM_016429|gb|AB037938|gb|BC015924|gb|AB047849	Homo sapiens coatomer protein complex, subunit zeta 2 (COPZ2), mRNA [NM_016429]	COPZ2; coatomer protein complex, subunit zeta 2	THC2260353	NM_016429	20512057, 22388257	GO:0005554(molecular_function unknown) GO:0005794(Golgi apparatus) GO:0005801(Golgi cis-face) GO:0006810(transport) GO:0006886(intracellular protein transport) GO:0008565(protein transporter activity) GO:0015031(protein transport) GO:0016020(membrane) GO:0030125(clathrin vesicle coat) GO:0030126(COPI vesicle coat) GO:0030137(COPI-coated vesicle)	UP|COZ2_HUMAN (Q9P299) Coatomer zeta-2 subunit (Zeta-2 coat protein) (Zeta-2 COP), complete	chr17 (43,458,526-43,470,149)	RH93052	TC1552285	TC517143	TC288390		TC266035
93	87	THC2404912	A_23_P101121	0.148087	0.0535422	0.292199	0.341692	0.0387071	0.0629025	0.102248	0.0925579	2.76581	0.855152	0.61535	1.10469	THC2404912	代谢	Unknown	other							THC2404912	Hs.404137	2709	thc|THC2404912	Q7XXR9 (Q7XXR9) Katanin, partial (44%) [THC2404912]	KATNAL2; katanin p60 subunit A-like 2							RH103411
66	63	NM_005151	A_23_P101166	0.599401	0.295293	0.681797	1.15867	0.503192	0.304835	0.582155	0.683166	2.02985	0.58843	1.6507	0.852143	USP14	代谢	Cytoplasm	peptidase	Protein Ubiquitination Pathway	2610005K12Rik,AW107924,ax,C78769,MGC95160,TGT,Ubiquitin specific protease 14	9097	59025	291796		NM_005151	Hs.464416	8538	ref|NM_005151|ref|NM_001037334|ens|ENST00000261601|gb|CR617599	Homo sapiens ubiquitin specific peptidase 14 (tRNA-guanine transglycosylase) (USP14), transcript variant 1, mRNA [NM_005151]	USP14; ubiquitin specific protease 14 (tRNA-guanine transglycosylase)	NP318155						D18S1244; A003A48; WI-14835; D18S1294; D18S898E
13	9	NM_004539	A_23_P101185	0.65464	0.282313	0.557834	1.16638	1.93858	0.730637	0.921882	1.01373	2.31884	0.478262	2.65327	0.909396	NARS	转录相关	Cytoplasm	enzyme	Aminoacyl-tRNA Biosynthesis; Alanine and Aspartate Metabolism	3010001M15Rik,AA960128,Asn tRNA Synthetase,ASNRS,Asparaginyl tRNA Synthetase,C78150,LRRGT00113,MGC116236	4677	70223	291556		NM_004539	Hs.465224	19987	ref|NM_004539|ens|ENST00000256854|gb|AK129897|gb|D84273	Homo sapiens asparaginyl-tRNA synthetase (NARS), mRNA [NM_004539]	NARS; asparaginyl-tRNA synthetase	NP324903				asparaginyl-tRNA synthetase [Homo sapiens]	chr18 (53,418,865-53,440,024)	T16130; A002F37; RH35852; D18S925E
50	22	NM_001914	A_23_P101208	0.566493	0.408867	0.478143	0.770734	0.89994	0.411286	0.997744	0.874893	1.38552	0.620374	2.18811	1.14042	CYB5A	代谢	Cytoplasm	enzyme	Oxidative Phosphorylation	0610009N12Rik,CB5,CYB5,Cytb5,CYTOCHROME B5,MCB5,MGC108694,MGC128769	1528	109672	64001		NM_001914	Hs.465413	12019	ref|NM_001914|ref|NM_148923|ens|ENST00000340533|ens|ENST00000299438	Homo sapiens cytochrome b5 type A (microsomal) (CYB5A), transcript variant 2, mRNA [NM_001914]	CYB5; cytochrome b-5	NP397236						SHGC-58056; RH80972
8	124	NM_031446	A_23_P101237	0.224482	0.0713895	0.584397	1.19464	0.245145	0.116128	0.131933	0.277674	3.14446	0.489184	2.11099	0.475137	C18orf21	其他	Unknown	other							NM_031446	Hs.37883	20947	ref|NM_031446|ens|ENST00000333234|ens|ENST00000269194|gb|AF277189	Homo sapiens chromosome 18 open reading frame 21 (C18orf21), mRNA [NM_031446]	C18orf21; chromosome 18 open reading frame 21	THC2237332	NM_031446	20277482, 22388257		UP|Q9BXW2 (Q9BXW2) PNAS-124, complete	chr18 (31,806,635-31,813,249)	RH45429
36	184	NM_025040	A_23_P101253	0.125757	0.0421847	0.256781	0.416196	0.0516094	0.0822571	0.0824582	0.101373	2.9811	0.61697	0.627416	0.813414	ZNF614	其他	Unknown	other							NM_025040	Hs.292336	14867	ref|NM_025040|gb|AK025594|gb|BC022246|ens|ENST00000270649	Homo sapiens zinc finger protein 614 (ZNF614), mRNA [NM_025040]	ZNF614; zinc finger protein 614							STS-AA027259
68	89	NM_017908	A_23_P101277	2.43639	2.31367	2.28446	0.95571	0.674148	2.99029	0.982901	0.788946	1.05304	2.39033	0.225446	1.24584	ZNF446	转录相关	Nucleus	transcription regulator							NM_017908	Hs.467406	8082	ref|NM_017908|gb|AK026153|gb|AY279351|gb|BC017206	Homo sapiens zinc finger protein 446 (ZNF446), mRNA [NM_017908]	FLJ20626; hypothetical protein FLJ20626	THC2260381	NM_017908	22388257		UP|Z446_HUMAN (Q9NWS9) Zinc finger protein 446, complete	chr19 (63,679,541-63,684,412)
49	203	AK000820	A_23_P101281	0.124581	0.107084	0.584397	1.29226	0.0838653	0.174192	0.0874056	0.149856	1.1634	0.452227	0.481455	0.583265	ZNF587	其他	Unknown	other							AK000820		12053	gb|AK000820|gb|BC017219|gb|BC095898|thc|THC2430608	Homo sapiens cDNA FLJ20813 fis, clone ADSE01247. [AK000820]
54	134	NM_012155	A_23_P101297	0.200976	0.136289	0.814614	0.888913	0.0322559	0.125805	0.0758615	0.055094	1.47463	0.916416	0.256396	1.37695	EML2	细胞骨架与运动	Cytoplasm	other							NM_012155	Hs.24178	11047	ref|NM_012155|gb|BC032630|gb|AB209773|ens|ENST00000245925	Homo sapiens echinoderm microtubule associated protein like 2 (EML2), mRNA [NM_012155]	EML2; echinoderm microtubule associated protein like 2	NP077623						RH48306
38	156	A_23_P101300	A_23_P101300	1.05894	1.00594	0.398453	0.824685	0.280626	0.774185	0.64977	0.539921	1.05269	0.483157	0.36248	1.20345	A_23_P101300	蛋白合成与修饰	Unknown	other							A_23_P101300	Hs.285363	14465		Unknown	LOC284352; hypothetical protein LOC284352	THC2277580		99069613, 21842142		similar to UP|Q8R3Q5 (Q8R3Q5) BC024868 protein, partial (43%)	chr19 (50,288,049-50,340,922)	RH98737; G42666; SHGC-58259; SHGC-1350		TC524973
23	195	NM_152354	A_23_P101312	0.17747	0.103839	0.495852	0.331416	0.0741886	0.140321	0.100599	0.110188	1.70908	1.49616	0.528706	0.912975	ZNF285	转录相关	Unknown	other							NM_152354	Hs.515454	17651	ref|NM_152354|gb|AK055309	Homo sapiens zinc finger protein 285 (ZNF285), mRNA [NM_152354]	ZNF285; zinc finger protein 285
59	106	NM_023008	A_23_P101332	0.220956	0.199566	0.363035	0.354538	0.0483839	0.0822571	0.0593699	0.0771316	1.10718	1.02397	0.588202	0.769722	FLJ12949	其他	Unknown	other							NM_023008	Hs.104938	10000	ref|NM_023008|ref|NM_178159|gb|AK093879|gb|AK025907	Homo sapiens hypothetical protein FLJ12949 (FLJ12949), transcript variant 1, mRNA [NM_023008]	FLJ12949; hypothetical protein FLJ12949
3	34	NM_024106	A_23_P101351	0.146912	0.069767	0.247926	0.554929	0.177407	0.135482	0.0280358	0.0572978	2.10575	0.446771	1.30945	0.4893	ZNF426	DNA合成与修复	Unknown	other							NM_024106	Hs.324978	22112	ref|NM_024106|ens|ENST00000253115|gb|AB209837|gb|AK095759	Homo sapiens zinc finger protein 426 (ZNF426), mRNA [NM_024106]	ZNF426; zinc finger protein 426	NP324817
72	6	NM_030622	A_23_P101374	0.236235	0.256353	0.478143	0.524099	0.0258047	0.0967731	0.0742123	0.055094	0.921519	0.912314	0.266652	1.34701	CYP2S1	细胞色素酶类	Unknown	enzyme	Tryptophan Metabolism; Fatty Acid Metabolism ; Linoleic Acid Metabolism ; Arachidonic Acid Metabolism	1200011C15Rik,AU041727,C79779	29785	74134			NM_030622	Hs.98370	7305	ref|NM_030622|gb|AK027605|gb|AY358603|ens|ENST00000310054	Homo sapiens cytochrome P450, family 2, subfamily S, polypeptide 1 (CYP2S1), mRNA [NM_030622]	CYP2S1; cytochrome P450, family 2, subfamily S, polypeptide 1	THC2257701	NM_030622	89323084, 22388257	GO:0004497(monooxygenase activity) GO:0006118(electron transport) GO:0008372(cellular_component unknown) EC 1.14.14.1	cytochrome P450, subfamily IIS, polypeptide 1; cytochrome P450 family member predicted from ESTs; cytochrome P540, subfamily IIS, polypeptide 1 [Homo sapiens]	chr19 (46,390,952-46,405,290)	RH92207
13	64	NM_198540	A_23_P101380	0.542987	0.713895	1.04483	1.81379	0.212889	0.711282	0.133582	0.114596	0.760597	0.576047	0.299303	1.16568	B3GALT7	其他	Unknown	other							NM_198540		19932	ref|NM_198540|ens|ENST00000321702|gb|AY277592|thc|THC2239991	Homo sapiens UDP-Gal:betaGal beta 1,3-galactosyltransferase polypeptide 7 (B3GALT7), mRNA [NM_198540]
1	62	NM_024074	A_23_P101392	0.15984	0.0665221	0.256781	0.423904	0.0774142	0.0677412	0.0395799	0.0308526	2.40282	0.605752	1.14279	1.28287	TMEM38A	其他	Unknown	other							NM_024074	Hs.436068	22514	ref|NM_024074|ens|ENST00000187762|gb|AK025981|gb|BC001195	Homo sapiens transmembrane protein 38A (TMEM38A), mRNA [NM_024074]	TMEM38A; transmembrane protein 38A	NP287096
26	57	NM_032705	A_23_P1014	0.153964	0.0892369	0.336471	0.588327	0.0838653	0.10645	0.100599	0.10578	1.72534	0.571912	0.787835	0.951016	C1orf97	其他	Unknown	other							NM_032705	Hs.523932	17144	ref|NM_032705|gb|AK130858|gb|AK130857|gb|BC005997	Homo sapiens chromosome 1 open reading frame 97 (C1orf97), mRNA [NM_032705]	MGC14801; hypothetical protein MGC14801
46	41	NM_000064	A_23_P101400	0.149263	0.0876144	0.655233	1.16124	0.0193535	0.193546	0.910338	1.90405	1.70363	0.564253	0.0999944	0.478106	C3	细胞因子	Extracellular Space	peptidase							NM_000064	Hs.529053	12860	ref|NM_000064|ens|ENST00000245907|gb|CR619237|gb|K02765	Homo sapiens complement component 3 (C3), mRNA [NM_000064]	C3; complement component 3	NP095384						RH80210; RH69063; GDB:177904; SGC31874
91	72	NM_080662	A_23_P101410	0.266792	0.147647	0.734924	1.26914	0.0451583	0.0822571	0.0544224	0.0617053	1.80697	0.579071	0.548989	0.881973	PEX11G	其他	Unknown	other							NM_080662	Hs.515100	3154	ref|NM_080662|gb|BC008780|gb|AL833945|ens|ENST00000221480	Homo sapiens peroxisomal biogenesis factor 11 gamma (PEX11G), mRNA [NM_080662]	PEX11G; peroxisomal biogenesis factor 11 gamma							RH104314
69	191	NM_030818	A_23_P101465	0.203326	0.128177	0.548979	0.770734	0.0419327	0.125805	0.0494749	0.0506865	1.5863	0.712281	0.333315	0.976096	MGC10471	其他	Unknown	other							NM_030818	Hs.24998	7765	ref|NM_030818|ens|ENST00000221554|ens|ENST00000292457|gb|CR598416	Homo sapiens hypothetical protein MGC10471 (MGC10471), mRNA [NM_030818]	MGC10471; hypothetical protein MGC10471							RH78312
78	127	NM_014975	A_23_P101480	0.250338	0.176851	0.602106	0.552359	0.0290303	0.299997	0.0626682	0.103577	1.41553	1.09006	0.0967688	0.605041	MAST1	细胞骨架与运动	Cytoplasm	kinase							NM_014975	Hs.227489	5894	ref|NM_014975|ens|ENST00000251472|gb|AB023190|gb|BC027985	Homo sapiens microtubule associated serine/threonine kinase 1 (MAST1), mRNA [NM_014975]	MAST1; microtubule associated serine/threonine kinase 1	NP074335
61	178	NM_144947	A_23_P101500	0.795676	0.679823	0.637524	0.703937	0.0806398	0.280642	0.13853	0.130022	1.17042	0.905655	0.28734	1.06543	KLK11	舒血管素类	Extracellular Space	peptidase							NM_144947	Hs.57771	9498	ref|NM_144947|ref|NM_006853|ens|ENST00000319756|ens|ENST00000319720	Homo sapiens kallikrein 11 (KLK11), transcript variant 2, mRNA [NM_144947]	KLK11; kallikrein 11	THC2237956	NM_144947	20510030, 20329229, 20525460, 22388257, 20130117, 98438738	GO:0004252(serine-type endopeptidase activity) GO:0004263(chymotrypsin activity) GO:0004293(tissue kallikrein activity) GO:0004295(trypsin activity) GO:0005057(receptor signaling protein activity) GO:0005576(extracellular) GO:0005615(extracellular space) GO:0006508(proteolysis and peptidolysis) GO:0008083(growth factor activity) GO:0008233(peptidase activity) GO:0008236(serine-type peptidase acti…	GB|BAA96797.1|8574439|AB041036 prostate-type hippostasin {Homo sapiens;} , complete	chr19 (56,217,301-56,222,697)	SHGC-57422; RH102947
62	200	NM_004977	A_23_P101516	0.245637	0.186586	0.584397	0.6654	0.070963	0.217739	0.0775107	0.0617053	1.31648	0.878264	0.325908	1.25614	KCNC3	离子通道与运输蛋白	Plasma Membrane	ion channel							NM_004977	Hs.467146	9261	ref|NM_004977|ens|ENST00000305523|gb|AF055989|thc|THC2241548	Homo sapiens potassium voltage-gated channel, Shaw-related subfamily, member 3 (KCNC3), mRNA [NM_004977]	KCNC3; potassium voltage-gated channel, Shaw-related subfamily, member 3	THC2241548	NM_004977	20179629, 92396711	GO:0005249(voltage-gated potassium channel activity) GO:0005267(potassium channel activity) GO:0005515(protein binding) GO:0005624(membrane fraction) GO:0006812(cation transport) GO:0006813(potassium ion transport) GO:0007268(synaptic transmission) GO:0008076(voltage-gated potassium channel complex) GO:0016021(integral to membrane)	UP|KNC3_HUMAN (Q14003) Potassium voltage-gated channel subfamily C member 3 (Voltage-gated potassium channel subunit Kv3.3) (KSHIIID), complete	chr19 (55,515,263-55,524,446)		TC1500190	NP069308 NP596146 NP596147 TC569244			TC298802
71	86	NM_001015	A_23_P101532	16.9584	9.38448	0.850032	6.4716	12.7411	15.8079	21.007	22.4078	1.80706	0.131348	0.805995	0.937486	RPS11	蛋白合成与修饰	Cytoplasm	other							NM_001015	Hs.433529	7440	ref|NM_001015|ens|ENST00000270625|gb|X06617|gb|CR591220	Homo sapiens ribosomal protein S11 (RPS11), mRNA [NM_001015]	RPS11; ribosomal protein S11	THC2255237		88143998, 85207622, 98248690, 22388257, 96305378, 21458551, 20047917	GO:0000028(ribosomal small subunit assembly and maintenance) GO:0003723(RNA binding) GO:0003735(structural constituent of ribosome) GO:0005840(ribosome) GO:0005843(cytosolic small ribosomal subunit (sensu Eukarya)) GO:0006412(protein biosynthesis) GO:0006450(regulation of translational fidelity) EC 3.6.5.3	UP|RS11_HUMAN (P62280) 40S ribosomal protein S11, complete	chr19 (54,691,446-54,694,756)	A007E45; RH66611; WI-14991
90	37	NM_001190	A_23_P101551	0.220956	0.105462	0.513561	0.991678	0.16128	0.0870958	0.0560715	0.0528902	2.09513	0.517871	1.85175	1.06015	BCAT2	代谢	Cytoplasm	enzyme	Valine, Leucine and Isoleucine Biosynthesis; Valine, Leucine and Isoleucine Degradation ; Pantothenate and CoA Biosynthesis	BCAM,Bcatm,BCT2,Eca40,mBcat	587	12036	64203		NM_001190	Hs.512670	3404	ref|NM_001190|gb|AF268048|gb|CR619463|ens|ENST00000316273	Homo sapiens branched chain aminotransferase 2, mitochondrial (BCAT2), mRNA [NM_001190]	BCAT2; branched chain aminotransferase 2, mitochondrial	THC2234384		21107582, 96355345, 21165543, 97307752, 22388257, 22231012, 85278333	GO:0000082(G1/S transition of mitotic cell cycle) GO:0003824(catalytic activity) GO:0004084(branched-chain-amino-acid transaminase activity) GO:0005615(extracellular space) GO:0005737(cytoplasm) GO:0005739(mitochondrion) GO:0005829(cytosol) GO:0008152(metabolism) GO:0008283(cell proliferation) GO:0008483(transaminase activity) GO:0009081(branched chain family amino acid metabolism) GO:0009082(bra…	UP|BCAM_HUMAN (O15382) Branched-chain-amino-acid aminotransferase, mitochondrial precursor (BCAT(m)) (Placental protein 18) (PP18) , complete	chr19 (53,990,128-54,006,089)
39	182	NM_024591	A_23_P10156	0.347888	0.287181	0.513561	1.05077	0.212889	0.304835	0.105546	0.0793354	1.21139	0.488749	0.698374	1.33038	CHMP6	其他	Unknown	other							NM_024591	Hs.514560	14224	ref|NM_024591|ens|ENST00000325167|gb|AK021811|gb|AK223187	Homo sapiens chromatin modifying protein 6 (CHMP6), mRNA [NM_024591]	CHMP6; chromatin modifying protein 6
41	110	ENST00000253048	A_23_P101580	0.471294	0.532177	1.79746	1.0893	0.245145	0.604832	0.161618	0.149856	0.885597	1.6501	0.405311	1.07849	ENST00000253048	DNA合成与修复	Unknown	other							ENST00000253048	Hs.104661	13866	ens|ENST00000253048|gb|AK125279|gb|AB028987|gb|AL050155	Homo sapiens cDNA FLJ43289 fis, clone MESAN2013019. [AK125279]	C19orf7; chromosome 19 open reading frame 7	THC2361392		99397452		homologue to UP|Q6ZPZ3 (Q6ZPZ3) MKIAA1064 protein (Fragment), partial (98%)	chr19 (52,259,289-52,289,624)	RH48410; RH92750	TC1534886			TC292006
101	159	THC2357315	A_23_P101595	0.180996	0.136289	0.363035	0.518961	0.0838653	0.222578	0.0577207	0.0506865	1.32803	0.699541	0.376791	1.13878	THC2357315	前列腺素相关	Unknown	other							THC2357315	Hs.458324	917	thc|THC2357315|gb|CD013872|gb|CD013873|gb|CD013874	[Replaced by A_23_P340848] PI2R_HUMAN (P43119) Prostacyclin receptor (Prostanoid IP receptor) (PGI receptor) (Prostaglandin I2 receptor), partial (34%) [THC2357315]	PTGIR; prostaglandin I2 (prostacyclin) receptor (IP)	THC2249015	NM_000960	94237286, 95008086, 94193694, 22486644, 95101758, 94216334, 95394450	GO:0001584(rhodopsin-like receptor activity) GO:0004959(prostaglandin I receptor activity) GO:0004960(thromboxane receptor activity) GO:0005887(integral to plasma membrane) GO:0007187(G-protein signaling, coupled to cyclic nucleotide second messenger) GO:0007267(cell-cell signaling)	UP|PI2R_HUMAN (P43119) Prostacyclin receptor (Prostanoid IP receptor) (PGI receptor) (Prostaglandin I2 receptor), complete	chr19 (51,815,209-51,820,194)	D19S985; D19S838	TC1550463	NP516529			NP217891
101	25	NM_152477	A_23_P101615	0.13986	0.0941044	0.45158	0.560067	0.112896	0.17903	0.0626682	0.0771316	1.48622	0.806296	0.630595	0.812484	ZNF565	转录相关	Unknown	other							NM_152477	Hs.20369	1051	ref|NM_152477|gb|AK057290|ens|ENST00000304116|ens|ENST00000357945	Homo sapiens zinc finger protein 565 (ZNF565), mRNA [NM_152477]	ZNF565; zinc finger protein 565	THC2260252	NM_152477	21845885, 96070184	GO:0000122(negative regulation of transcription from Pol II promoter) GO:0003677(DNA binding) GO:0003700(transcription factor activity) GO:0003704(specific RNA polymerase II transcription factor activity) GO:0003709(RNA polymerase III transcription factor activity) GO:0003714(transcription corepressor activity) GO:0005515(protein binding) GO:0005634(nucleus) GO:0005737(cytoplasm) GO:0006355(regul…	UP|Q6NUS2 (Q6NUS2) Zinc finger protein 565, complete	chr19 (41,360,360-41,384,853)	WI-11629
55	127	NM_022103	A_23_P101623	0.132809	0.0778795	0.770342	1.25887	0.0580606	0.232255	0.0775107	0.163078	1.70531	0.611933	0.249986	0.475297	ZNF667	转录相关	Unknown	other							NM_022103	Hs.433473	10839	ref|NM_022103|gb|AK126957|ens|ENST00000292069|ens|ENST00000360227	Homo sapiens zinc finger protein 667 (ZNF667), mRNA [NM_022103]	ZNF667; zinc finger protein 667							STS-AA015922; G29956
102	1	NM_004924	A_23_P101655	0.475995	0.270956	0.486998	0.639709	0.654795	0.130644	0.0791598	0.046279	1.75673	0.76128	5.01207	1.71049	ACTN4	细胞骨架与运动	Cytoplasm	other	Integrin Signaling; VEGF Signaling	Actinin alpha4,alpha Actinin 4,C77391,DKFZp686K23158,FSGS,FSGS1,MGC102374,NON-MUSCLE ALPHA-ACTININ	81	60595	63836		NM_004924	Hs.270291	860	ref|NM_004924|ens|ENST00000252699|gb|U48734|gb|BC015620	Homo sapiens actinin, alpha 4 (ACTN4), mRNA [NM_004924]	ACTN4; actinin, alpha 4	THC2255241		20120478, 22388257, 20164321, 98177166, 20422668, 20139748	GO:0003779(actin binding) GO:0005200(structural constituent of cytoskeleton) GO:0005509(calcium ion binding) GO:0005515(protein binding) GO:0005634(nucleus) GO:0005737(cytoplasm) GO:0005856(cytoskeleton) GO:0005865(striated muscle thin filament) GO:0005884(actin filament) GO:0006928(cell motility) GO:0006936(muscle contraction) GO:0008307(structural constituent of muscle) GO:0015629(actin cytoske…	UP|AAC4_HUMAN (O43707) Alpha-actinin 4 (Non-muscle alpha-actinin 4) (F-actin cross linking protein), complete	chr19 (43,830,167-43,912,995)	RH35900; RH16012; SHGC-16522; WI-17325	NP484407 NP816744 NP827680 TC1558490 TC1569318	NP867688 TC516862 TC545234 TC568668 TC569500	TC280255 TC292361	TC262993 TC287735 TC289358	TC289346	TC141962
83	108	AB058775	A_23_P101673	0.291474	0.206056	0.584397	0.685953	0.0290303	0.174192	0.0758615	0.0572978	1.41453	0.851949	0.166657	1.32399	ATCAY	癌基因相关	Unknown	other							AB058775	Hs.418055	4838	gb|AB058775|gb|CR624420|gb|BC014884|thc|NP1210352	Homo sapiens mRNA for KIAA1872 protein, partial cds. [AB058775]	ATCAY; ataxia, cerebellar, Cayman type (caytaxin)	NP509174
77	67	NM_005817	A_23_P101707	0.330258	0.225526	0.407307	0.357107	0.0870909	0.10645	0.0824582	0.0506865	1.46439	1.14058	0.818136	1.62683	M6PRBP1	受体	Cytoplasm	other							NM_005817	Hs.140452	6169	ref|NM_005817|gb|AK223054|gb|BC019278|ens|ENST00000221957	Homo sapiens mannose-6-phosphate receptor binding protein 1 (M6PRBP1), mRNA [NM_005817]	M6PRBP1; mannose-6-phosphate receptor binding protein 1							SHGC-64930; RH45134
71	118	NM_003445	A_23_P101716	0.166892	0.0908594	0.557834	0.832393	0.106444	0.188708	0.0890548	0.18732	1.83682	0.670157	0.564071	0.475416	ZNF155	锌指蛋白类	Unknown	other							NM_003445	Hs.502127	7408	ref|NM_003445|ref|NM_198089|ref|NM_013360|ref|NM_006630	Homo sapiens zinc finger protein 155 (pHZ-96) (ZNF155), transcript variant 1, mRNA [NM_003445]	ZNF155; zinc finger protein 155 (pHZ-96)							RH101969; G31036
9	141	NM_003425	A_23_P101721	0.146912	0.0421847	0.380744	0.328847	0.170956	0.0532252	0.070914	0.125614	3.48259	1.15782	3.21194	0.564538	ZNF45	锌指蛋白类	Nucleus	transcription regulator							NM_003425	Hs.381285	20715	ref|NM_003425|ens|ENST00000269973|gb|AK127739|gb|BC037575	Homo sapiens zinc finger protein 45 (ZNF45), mRNA [NM_003425]	ZNF45; zinc finger protein 45	NP533929
17	91	NM_172251	A_23_P101742	0.291474	0.168739	0.425016	0.560067	0.238694	0.120966	0.107196	0.0617053	1.72736	0.758867	1.97322	1.73722	MRPL54	其他	Unknown	other							NM_172251		19045	ref|NM_172251|ens|ENST00000330133|gb|BC065273|gb|BM920672	Homo sapiens mitochondrial ribosomal protein L54 (MRPL54), nuclear gene encoding mitochondrial protein, mRNA [NM_172251]
74	103	NM_032551	A_23_P101761	0.619381	0.460787	0.380744	0.46501	0.0419327	0.261287	0.126986	0.0903542	1.34418	0.818787	0.160485	1.40542	KISS1R	信号转导相关	Plasma Membrane	G-protein coupled receptor							NM_032551	Hs.208229	6778	ref|NM_032551|ens|ENST00000234371|gb|AJ309020|gb|CR621438	Homo sapiens KISS1 receptor (KISS1R), mRNA [NM_032551]	GPR54; G protein-coupled receptor 54	NP394339						PMC196911P1
104	97	NM_033025	A_23_P101790	0.238585	0.207679	0.301053	0.565205	0.164505	0.203224	0.0428782	0.0396677	1.14882	0.532644	0.809479	1.08094	SYDE1	信号转导相关	Unknown	other							NM_033025	Hs.528701	334	ref|NM_033025|gb|BC029926|gb|AK023573|ens|ENST00000342784	Homo sapiens synapse defective 1, Rho GTPase, homolog 1 (C. elegans) (SYDE1), mRNA [NM_033025]	7h3; hypothetical protein FLJ13511							SGC33062; WI-11575; RH12226
20	93	NM_182983	A_23_P101801	0.284422	0.199566	0.0619815	0.274895	0.054835	0.193546	0.0626682	0.0506865	1.4252	0.225473	0.283318	1.23639	HPN	肝素类	Plasma Membrane	peptidase							NM_182983	Hs.182385	18398	ref|NM_182983|ref|NM_002151|ens|ENST00000262626|ens|ENST00000337077	Homo sapiens hepsin (transmembrane protease, serine 1) (HPN), transcript variant 1, mRNA [NM_182983]	HPN; hepsin (transmembrane protease, serine 1)	NP099360						STS-W87423; SHGC-33311; RH65199
17	88	NM_021030	A_23_P101811	0.135159	0.0454297	0.690651	1.37961	0.070963	0.149998	0.0676157	0.0859466	2.97513	0.500612	0.473092	0.786717	ZNF14	锌指蛋白类	Nucleus	other							NM_021030	Hs.466261	19048	ref|NM_021030|ens|ENST00000344099|gb|AB021644|gb|AK074832	Homo sapiens zinc finger protein 14 (KOX 6) (ZNF14), mRNA [NM_021030]	ZNF14; zinc finger protein 14 (KOX 6)	THC2239170	NM_021030			zinc finger protein 14; gonadotropin inducible transcription repressor-4; zinc finger protein KOX6 [Homo sapiens]	chr19 (19,682,273-19,704,921)
7	139	NM_003500	A_23_P10182	0.143386	0.171984	0.495852	0.86836	0.393522	0.348383	0.143477	0.0308526	0.833719	0.571021	1.12957	4.6504	ACOX2	代谢	Cytoplasm	enzyme	Fatty Acid Metabolism	BCOX,BRCACOX,BRCOX,THCCox	8309	93732	252898		NM_003500	Hs.444959	21147	ref|NM_003500|ens|ENST00000302819|gb|X95190|gb|BC047700	Homo sapiens acyl-Coenzyme A oxidase 2, branched chain (ACOX2), mRNA [NM_003500]	ACOX2; acyl-Coenzyme A oxidase 2, branched chain	THC2247496	NM_003500	97364783, 97098466, 22388257, 97103103	GO:0003997(acyl-CoA oxidase activity) GO:0005777(peroxisome) GO:0006631(fatty acid metabolism) GO:0006635(fatty acid beta-oxidation) GO:0008206(bile acid metabolism) GO:0016491(oxidoreductase activity) EC 1.3.3.6	UP|CAO2_HUMAN (Q99424) Acyl-coenzyme A oxidase 2, peroxisomal (Branched-chain acyl-CoA oxidase) (BRCACox) (Trihydroxycoprostanoyl-CoA oxidase) (THCCox) (THCA-CoA oxidase) , complete	chr3 (58,465,898-58,498,139)	SHGC-33100	TC1557175	NP508459		TC277391	TC291104
25	152	NM_004720	A_23_P101829	0.192749	0.147647	0.45158	0.518961	0.054835	0.0967731	0.0346324	0.0352602	1.30547	0.870161	0.566635	0.982197	EDG4	信号转导相关	Plasma Membrane	G-protein coupled receptor							NM_004720	Hs.122575	17264	ref|NM_004720|ens|ENST00000358804|ens|ENST00000326790|gb|AY322548	Homo sapiens endothelial differentiation, lysophosphatidic acid G-protein-coupled receptor, 4 (EDG4), mRNA [NM_004720]	EDG4; endothelial differentiation, lysophosphatidic acid G-protein-coupled receptor, 4	THC2237584	NM_004720	98192573, 20545693, 22388257, 20195626, 20382744		GB|AAC27728.1|2735849|AF011466 G protein-coupled receptor Edg-4 {Homo sapiens;} , complete	chr19 (19,595,450-19,600,039)		TC1519816	TC549720	TC272692		TC266012
52	45	NM_024907	A_23_P101875	0.553565	0.46241	0.788051	0.570343	0.377394	0.991924	0.5904	0.711815	1.19713	1.38171	0.380467	0.82943	FBXO17	蛋白合成与修饰	Unknown	other							NM_024907	Hs.531770	11566	ref|NM_024907|ref|NM_148169|ens|ENST00000292852|gb|AF386743	Homo sapiens F-box protein 17 (FBXO17), transcript variant 2, mRNA [NM_024907]	FBXO17; F-box protein 17	THC2247412	NM_148169 NM_024907	20003061		UP|FX17_HUMAN (Q96EF6) F-box only protein 17 (F-box only protein 26), complete	chr19 (44,123,878-44,158,293)		TC1558850	TC570040			TC280961
36	91	NM_032447	A_23_P101893	0.290298	0.207679	0.425016	0.593465	0.0322559	0.17903	0.0577207	0.0440752	1.39782	0.71616	0.18017	1.3096	FBN3	细胞外基质相关	Unknown	other							NM_032447	Hs.370362	14960	ref|NM_032447|gb|AK131282|gb|AY165863|ens|ENST00000270509	Homo sapiens fibrillin 3 (FBN3), mRNA [NM_032447]	FBN3; fibrillin 3
64	173	NM_005883	A_23_P101908	0.216255	0.162249	0.495852	0.63714	0.0580606	0.130644	0.0362816	0.0440752	1.33286	0.778246	0.44442	0.823175	APC2	癌基因相关	Cytoplasm	other							NM_005883		8858	ref|NM_005883|ens|ENST00000233607|gb|CR600190|gb|AB012162	Homo sapiens adenomatosis polyposis coli 2 (APC2), mRNA [NM_005883]		NP077496
68	199	NM_012097	A_23_P101949	0.286772	0.160626	0.681797	1.01223	0.267724	0.0677412	0.122038	0.158671	1.78534	0.673559	3.95216	0.769128	ARL5A	代谢	Unknown	enzyme							NM_012097	Hs.470233	7972	ref|NM_012097|ref|NM_001037174|ref|NM_177985|ens|ENST00000295087	Homo sapiens ADP-ribosylation factor-like 5A (ARL5A), transcript variant 1, mRNA [NM_012097]	ARL5; ADP-ribosylation factor-like 5	THC2257589	NM_012097	96328255, 20402571, 22388257	GO:0003925(small monomeric GTPase activity) GO:0005625(soluble fraction) GO:0006623(protein-vacuolar targeting) GO:0016192(vesicle-mediated transport)	UP|ARL5_HUMAN (Q9Y689) ADP-ribosylation factor-like protein 5, complete	chr2 (152,484,150-152,510,517)	RH48845
15	201	NM_005917	A_23_P101950	3.24969	1.92103	0.17709	0.516392	2.40952	2.55481	5.1289	4.98711	1.69164	0.342937	0.943129	1.02843	MDH1	代谢	Cytoplasm	enzyme							NM_005917	Hs.526521	19365	ref|NM_005917|ens|ENST00000233114|gb|CR606360|gb|CR594032	Homo sapiens malate dehydrogenase 1, NAD (soluble) (MDH1), mRNA [NM_005917]	MDH1; malate dehydrogenase 1, NAD (soluble)							SHGC-31543; WIAF-2167; G59582; RH16368
6	100	NM_006887	A_23_P101960	1.07892	4.51214	0.442725	1.87545	0.867684	0.5758	1.1874	2.29632	0.239115	0.236063	1.50692	0.517088	ZFP36L2	锌指蛋白类	Nucleus	transcription regulator							NM_006887	Hs.503093	21401	ref|NM_006887|ens|ENST00000282388|gb|BC005010|thc|THC2374546	Homo sapiens zinc finger protein 36, C3H type-like 2 (ZFP36L2), mRNA [NM_006887]	ZFP36L2; zinc finger protein 36, C3H type-like 2	THC2255517	NM_006887	91141531, 22388257, 96132724, 95137407	GO:0003700(transcription factor activity) GO:0005634(nucleus) GO:0008283(cell proliferation)	GB|AAH05010.1|13477111|BC005010 ZFP36L2 protein {Homo sapiens;} , complete	chr2 (43,362,214-43,365,451)	SHGC-30127; RH66801; SGC34340	TC1550684	TC519793	TC280461 TC291464 TC292200	TC276386 TC289183	TC274448 TC274563
34	129	NM_144575	A_23_P101972	0.682847	0.611679	0.938577	0.945434	0.148377	1.4516	0.212742	0.180708	1.11635	0.992748	0.102217	1.17727	CAPN13	代谢	Unknown	other							NM_144575	Hs.529181	15352	ref|NM_144575|ens|ENST00000295055|gb|BX640793|gb|BX647678	Homo sapiens calpain 13 (CAPN13), mRNA [NM_144575]	CAPN13; calpain 13							SHGC-1668; D2S375; RH47910
44	151	NM_025147	A_23_P102034	0.165717	0.165494	0.239072	0.688522	0.141926	0.149998	0.0890548	0.110188	1.00135	0.347224	0.946184	0.808208	COQ10B	其他	Unknown	other							NM_025147	Hs.288945	13180	ref|NM_025147|ens|ENST00000263960|gb|AK023510|gb|BC022453	Homo sapiens coenzyme Q10 homolog B (yeast) (COQ10B), mRNA [NM_025147]	FLJ13448; hypothetical protein FLJ13448
56	9	NM_005328	A_23_P10205	0.216255	0.168739	0.486998	0.26205	0.129024	0.10645	0.161618	0.0661128	1.28159	1.85842	1.21205	2.44458	HAS2	细胞外基质相关	Plasma Membrane	enzyme							NM_005328	Hs.159226	22067	ref|NM_005328|ens|ENST00000303924|gb|U54804|thc|THC2261030	Homo sapiens hyaluronan synthase 2 (HAS2), mRNA [NM_005328]	HAS2; hyaluronan synthase 2	NP081834
28	92	NM_006751	A_23_P102060	0.990775	0.515952	0.619815	0.809271	1.11928	0.203224	0.489801	1.49635	1.92029	0.765893	5.50763	0.32733	SSFA2	精子相关	Plasma Membrane	other							NM_006751	Hs.196983	16679	ref|NM_006751|gb|BC064499|ens|ENST00000320370|ens|ENST00000261006	Homo sapiens sperm specific antigen 2 (SSFA2), mRNA [NM_006751]	SSFA2; sperm specific antigen 2							RH69390; RH17714
49	44	NM_033030	A_23_P102084	0.57472	0.585719	0.646379	0.385367	0.125798	0.401608	0.17646	0.193931	0.981222	1.67731	0.313236	0.909914	BOLL	转录相关	Nucleus	other							NM_033030	Hs.169797	12212	ref|NM_033030|ref|NM_197970|gb|AK093453|ens|ENST00000282278	Homo sapiens bol, boule-like (Drosophila) (BOLL), transcript variant 2, mRNA [NM_033030]	BOLL; bol, boule-like (Drosophila)	THC2260644	NM_197970 NM_033030	22388257, 21309924		UP|BOLL_HUMAN (Q8N9W6) Boule-like protein, complete	chr2 (198,417,105-198,475,580)	RH98575
17	59	NM_025019	A_23_P102109	0.698126	0.444562	1.35474	1.73415	0.335461	0.454834	0.356219	0.425326	1.57037	0.781211	0.737547	0.837521	TUBA4	细胞骨架与运动	Cytoplasm	other						epothilone B, ixabepilone, colchicine/probenecid, XRP9881, docetaxel, vinflunine, vinorelbine, vincristine, vinblastine, paclitaxel, podophyllotoxin, colchicine	NM_025019	Hs.471416	19077	ref|NM_025019|ref|NM_006000|ens|ENST00000248437|ens|ENST00000295766	Homo sapiens tubulin, alpha 4 (TUBA4), mRNA [NM_025019]	TUBA4; tubulin, alpha 4	THC2253259	NM_025019	94060097, 22388257, 21085660, 20237136		similar to UP|TBA_OCTDO (Q06331) Tubulin alpha chain, partial (43%)	chr2 (219,943,470-219,961,861)	D11S4432
73	18	NM_052885	A_23_P10211	0.249163	0.207679	0.150527	0.1747	0.103219	0.164514	0.070914	0.0617053	1.19975	0.86163	0.627416	1.14924	SLC2A13	离子通道与运输蛋白	Plasma Membrane	transporter							NM_052885	Hs.524341	7078	ref|NM_052885|ens|ENST00000280871|gb|AJ315644|thc|THC2260665	Homo sapiens solute carrier family 2 (facilitated glucose transporter), member 13 (SLC2A13), mRNA [NM_052885]	SLC2A13; solute carrier family 2 (facilitated glucose transporter), member 13	THC2260665	NM_052885	91250431, 22388257, 21391710		UP|MYCT_HUMAN (Q96QE2) Proton myo-inositol cotransporter (H(+)-myo-inositol cotransporter) (Hmit), complete	chr12 (38,438,831-38,785,928)	G19755; REN26817; RH68929; HSC14C022; REN26810; REN26579; A001X31	TC1463799	TC571070
87	154	NM_025216	A_23_P102113	0.171593	0.0778795	0.796905	0.529237	0.0354815	0.116128	0.0263866	0.0506865	2.20332	1.50576	0.305539	0.520585	WNT10A	信号转导相关	Extracellular Space	other	Wnt/b catenin Signaling	FLJ14301	80326	22409			NM_025216	Hs.121540	3932	ref|NM_025216|ens|ENST00000258411|gb|AK024363|gb|BC052234	Homo sapiens wingless-type MMTV integration site family, member 10A (WNT10A), mRNA [NM_025216]	WNT10A; wingless-type MMTV integration site family, member 10A	THC2237630	NM_025216	21248387, 22388257, 96269404, 97030040	GO:0004871(signal transducer activity) GO:0005576(extracellular) GO:0007165(signal transduction) GO:0007223(frizzled-2 signaling pathway) GO:0007275(development)	UP|WN1A_HUMAN (Q9GZT5) Wnt-10a protein precursor, complete	chr2 (219,570,590-219,584,156)		NP381763 TC1556530	TC547725	TC276396		TC294514
51	7	NM_152862	A_23_P102122	3.66575	3.72524	0.690651	1.17152	3.6933	3.5177	2.29728	1.60213	0.984032	0.589536	1.04992	1.43389	ARPC2	细胞骨架与运动	Cytoplasm	other	ephrin receptor signaling; Integrin Signaling	2210023N03Rik,34kDa,ARC34,p34,p34-Arc,PNAS-139,PRO2446	10109	76709	301511		NM_152862	Hs.529303	11819	ref|NM_152862|ref|NM_005731|gb|U50523|ens|ENST00000315717	Homo sapiens actin related protein 2/3 complex, subunit 2, 34kDa (ARPC2), transcript variant 1, mRNA [NM_152862]	ARPC2; actin related protein 2/3 complex, subunit 2, 34kDa							D2S2896
2	63	AF435956	A_23_P102160	0.164542	0.0584096	0.203654	0.562636	0.125798	0.149998	0.145126	0.156467	2.81703	0.361963	0.838663	0.927521	FAM82A	其他	Unknown	other							AF435956	Hs.532901	22298	gb|AF435956|gb|BC024243|thc|THC2242099|thc|THC2238896	Homo sapiens unknown mRNA. [AF435956]	FLJ32954; hypothetical protein FLJ32954	NP517488					chr2 (38,089,256-38,205,931)
25	154	L48692	A_23_P102183	0.501852	0.141157	0.398453	0.477855	0.370943	0.0774185	0.174811	0.132226	3.55528	0.833836	4.7914	1.32207	L48692	其他	Unknown	other							L48692	Hs.262858	17262	gb|L48692|gb|AF164799|gb|AF349314|gb|AK223118	Homo sapiens (clone p5-23-3) mRNA. [L48692]	LOC56902; putatative 28 kDa protein	NP363155						D2S2828
15	74	NM_000179	A_23_P102202	0.843863	0.472144	0.460434	0.616587	0.574155	0.551607	0.587102	0.72063	1.7873	0.746746	1.04088	0.814707	MSH6	DNA合成与修复	Nucleus	other							NM_000179	Hs.445052	19492	ref|NM_000179|gb|Y16676|gb|U54777|ens|ENST00000234420	Homo sapiens mutS homolog 6 (E. coli) (MSH6), mRNA [NM_000179]	MSH6; mutS homolog 6 (E. coli)	NP081984						GDB:681248; RH75921; RH126790; G67492
66	3	NM_003096	A_23_P102231	2.25304	1.57057	0.442725	0.670539	2.17082	6.83702	3.67269	4.11883	1.43454	0.660253	0.31751	0.891682	SNRPG	蛋白合成与修饰	Nucleus	other							NM_003096	Hs.516076	8598	ref|NM_003096|ens|ENST00000272348|ens|ENST00000361047|gb|BC035103	Homo sapiens small nuclear ribonucleoprotein polypeptide G (SNRPG), mRNA [NM_003096]	SNRPG; small nuclear ribonucleoprotein polypeptide G	NP431851						D2S2854; D2S2831; RH47273; SHGC-30019
66	135	NM_022826	A_23_P102242	0.15749	0.0584096	0.478143	0.855515	0.235468	0.0677412	0.135231	0.196135	2.6963	0.558895	3.476	0.689482	38783	信号转导相关	Unknown	other							NM_022826	Hs.529272	8466	ref|NM_022826|ens|ENST00000259050|gb|AK222880|gb|BC065014	Homo sapiens membrane-associated ring finger (C3HC4) 7 (MARCH7), mRNA [NM_022826]	MARCH7; membrane-associated ring finger (C3HC4) 7	THC2258420	NM_022826	22388257		GB|AAH65014.1|40787794|BC065014 axotrophin {Homo sapiens;} , complete	chr2 (160,394,491-160,449,992)	RH77955; A009Q43; A005L03; WI-12191; G20298	NP377543 TC1555262	TC558925	TC271396	TC286404	TC289478
80	21	NM_053050	A_23_P102258	0.483047	0.394265	0.575543	0.912035	0.40965	0.493543	0.710789	0.700796	1.22518	0.631053	0.830019	1.01426	MRPL53	其他	Unknown	other							NM_053050	Hs.534527	5570	ref|NM_053050|gb|AK075209|gb|BC012163|ens|ENST00000258105	Homo sapiens mitochondrial ribosomal protein L53 (MRPL53), nuclear gene encoding mitochondrial protein, mRNA [NM_053050]	MRPL53; mitochondrial ribosomal protein L53	THC2258050	NM_053050	22388257		UP|Q96EL3 (Q96EL3) Mitochondrial ribosomal protein L53, complete	chr2 (74,610,733-74,620,319)
15	165	NM_014763	A_23_P102262	0.460716	0.246618	0.743778	1.20748	0.806398	0.280642	0.39415	0.407696	1.86813	0.615974	2.8734	0.966775	MRPL19	蛋白合成与修饰	Cytoplasm	other							NM_014763	Hs.44024	19401	ref|NM_014763|gb|BC030144|ens|ENST00000233713|ens|ENST00000358788	Homo sapiens mitochondrial ribosomal protein L19 (MRPL19), nuclear gene encoding mitochondrial protein, mRNA [NM_014763]	MRPL19; mitochondrial ribosomal protein L19							RH25331; SHGC-74567; RH17376
4	82	NM_000821	A_23_P102292	0.188047	0.0600321	0.433871	0.639709	0.129024	0.0483866	0.0676157	0.0617053	3.13245	0.678231	2.66652	1.09578	GGCX	代谢	Unknown	enzyme							NM_000821	Hs.77719	21849	ref|NM_000821|ens|ENST00000233838|gb|L17128|gb|M81592	Homo sapiens gamma-glutamyl carboxylase (GGCX), mRNA [NM_000821]	GGCX; gamma-glutamyl carboxylase	THC2236580	NM_000821			full-length cDNA clone CS0DI074YO24 of Placenta Cot 25-normalized of Homo sapiens (human)	chr2 (85,687,834-85,700,290)	G28262; RH75358; WI-17445	NP378031 TC1499642 TC1555388	TC572467		TC264839	TC281265
5	136	NM_017935	A_23_P10232	0.13751	0.0308273	0.327617	0.46501	0.125798	0.0725798	0.0775107	0.0925579	4.46065	0.704537	1.73324	0.837429	BANK1	受体	Unknown	other							NM_017935	Hs.480400	21580	ref|NM_017935|gb|BC032241|gb|AK091523|ens|ENST00000322953	Homo sapiens B-cell scaffold protein with ankyrin repeats 1 (BANK1), mRNA [NM_017935]	BANK1; B-cell scaffold protein with ankyrin repeats 1							RH92147
102	129	NM_019850	A_23_P102364	0.229183	0.184964	0.557834	0.863222	0.390296	0.0870958	0.0329833	0.0528902	1.23907	0.646223	4.48123	0.623617	NGEF	癌基因相关	Cytoplasm	other	ephrin receptor signaling	Besh3,EPHEXIN,Tims2	25791	53972	246217		NM_019850	Hs.97316	732	ref|NM_019850|ens|ENST00000264051|gb|BC031573|thc|THC2237209	Homo sapiens neuronal guanine nucleotide exchange factor (NGEF), mRNA [NM_019850]	NGEF; neuronal guanine nucleotide exchange factor	NP510807						RH94178; A001U38; G19669; WI-3200
30	132	NM_014585	A_23_P102391	0.4948	0.162249	0.398453	0.441888	0.354815	0.309674	0.257269	0.246821	3.04963	0.901706	1.14577	1.04233	SLC40A1	离子通道与运输蛋白	Plasma Membrane	transporter							NM_014585	Hs.529285	16209	ref|NM_014585|ens|ENST00000261024|gb|AK223236|gb|CR606641	Homo sapiens solute carrier family 40 (iron-regulated transporter), member 1 (SLC40A1), mRNA [NM_014585]	SLC40A1; solute carrier family 40 (iron-regulated transporter), member 1	THC2255076		90099341, 22388257, 20291023, 20347902	GO:0005381(iron ion transporter activity) GO:0005488(binding) GO:0005743(mitochondrial inner membrane) GO:0006810(transport) GO:0006826(iron ion transport) GO:0008021(synaptic vesicle) GO:0016021(integral to membrane)	UP|S401_HUMAN (Q9NP59) Solute carrier family 40, member 1 (Ferroportin 1) (Iron-regulated transporter 1) (MSTP079), complete	chr2 (190,250,824-190,271,122)	G32943; SGC34910; STS-AA011593; WI-16551; A009X19; RH36364; A002Q39; D2S2575; RH16273	TC1480437 TC1555312	TC572594	TC293295	TC278762	TC278090
73	190	NM_006429	A_23_P102401	3.00641	2.61708	1.93028	1.45926	2.45467	3.48383	3.16969	2.04068	1.14877	1.32278	0.70459	1.55325	CCT7	细胞因子	Cytoplasm	other							NM_006429	Hs.368149	6906	ref|NM_006429|ref|NM_001009570|ens|ENST00000258091|gb|CR622512	Homo sapiens chaperonin containing TCP1, subunit 7 (eta) (CCT7), transcript variant 1, mRNA [NM_006429]	CCT7; chaperonin containing TCP1, subunit 7 (eta)	THC2254286		99269022, 22388257, 99038262, 95041331	GO:0000003(reproduction) GO:0000004(biological_process unknown) GO:0000074(regulation of cell cycle) GO:0002119(larval development (sensu Nematoda)) GO:0003754(chaperone activity) GO:0005524(ATP binding) GO:0005737(cytoplasm) GO:0005832(chaperonin-containing T-complex) GO:0006457(protein folding) GO:0007626(locomotory behavior) GO:0008372(cellular_component unknown) GO:0009792(embryonic developme…	UP|TCPH_HUMAN (Q99832) T-complex protein 1, eta subunit (TCP-1-eta) (CCT-eta) (HIV-1 Nef interacting protein), complete	chr2 (73,373,094-73,391,787)	D11S2244E; RH41801; RH70341
55	144	NM_019091	A_23_P102419	0.132809	0.0243373	0.478143	0.711644	0.129024	0.0483866	0.0643174	0.149856	5.45698	0.671885	2.66652	0.429195	PLEKHA3	信号转导相关	Unknown	other							NM_019091	Hs.41086	10822	ref|NM_019091|ens|ENST00000234453|gb|BC039812|gb|AK000074	Homo sapiens pleckstrin homology domain containing, family A (phosphoinositide binding specific) member 3 (PLEKHA3), mRNA [NM_019091]	PLEKHA3; pleckstrin homology domain containing, family A (phosphoinositide binding specific) member 3	THC2257603	NM_019091	21061410, 22388257	GO:0000004(biological_process unknown) GO:0005543(phospholipid binding) GO:0005545(phosphatidylinositol binding) GO:0008289(lipid binding) GO:0008372(cellular_component unknown) GO:0016020(membrane)	UP|PLA3_HUMAN (Q9HB20) Pleckstrin homology domain-containing protein family A member 3 (Phosphoinositol 4-phosphate adaptor protein-1) (FAPP-1), complete	chr2 (179,170,779-179,195,324)	RH66213; RH93301	TC1567703	TC537504 TC528638	TC294812	TC283013	TC299818
73	214	NM_006430	A_23_P102420	3.41894	2.65602	0.221363	0.703937	4.83193	3.93867	5.48512	5.76063	1.28724	0.314464	1.22679	0.952173	CCT4	蛋白合成与修饰	Cytoplasm	other							NM_006430	Hs.421509	6882	ref|NM_006430|ens|ENST00000233836|gb|CR615372|gb|CR622073	Homo sapiens chaperonin containing TCP1, subunit 4 (delta) (CCT4), mRNA [NM_006430]	CCT4; chaperonin containing TCP1, subunit 4 (delta)	NP079900				chaperonin containing t-complex polypeptide 1, delta subunit; CCT-delta	chr2 (62,007,197-62,027,395)	SHGC-195; G33008; A009Z10; WI-16954; RH68840
44	165	NM_016133	A_23_P102454	0.510079	0.124932	0.336471	0.572912	0.419327	0.0580639	0.535978	0.998303	4.08286	0.587299	7.22182	0.536889	INSIG2	细胞因子	Unknown	other							NM_016133	Hs.7089	13166	ref|NM_016133|ens|ENST00000245787|ens|ENST00000340599|gb|AF125392	Homo sapiens insulin induced gene 2 (INSIG2), mRNA [NM_016133]	INSIG2; insulin induced gene 2							RH11985; STS-AA009428; RH103254; WI-15665
56	67	NM_153214	A_23_P102462	0.370218	0.256353	0.27449	0.452164	0.054835	0.130644	0.0758615	0.0683166	1.44417	0.607058	0.41973	1.11044	FLJ37440	粘附分子	Unknown	other							NM_153214	Hs.437696	10684	ref|NM_153214|ens|ENST00000331203|ens|ENST00000272559|gb|CR620397	Homo sapiens hypothetical protein FLJ37440 (FLJ37440), mRNA [NM_153214]	FLJ37440; hypothetical protein FLJ37440	NP499477
61	40	NM_000251	A_23_P102471	0.263266	0.110329	0.203654	0.400782	0.235468	0.406447	0.588751	0.998303	2.38619	0.508141	0.579333	0.589752	MSH2	DNA合成与修复	Nucleus	other							NM_000251	Hs.156519	9636	ref|NM_000251|ens|ENST00000233146|gb|U03911|gb|BX649122	Homo sapiens mutS homolog 2, colon cancer, nonpolyposis type 1 (E. coli) (MSH2), mRNA [NM_000251]	MSH2; mutS homolog 2, colon cancer, nonpolyposis type 1 (E. coli)	THC2244991	NM_000251	97456423, 96163505, 99456130, 98284542, 94208055, 95243220, 95179130, 94073959, 97242567, 20245492, 94310688, 21583375, 95140638, 98386069, 20178226, 97442278, 94084796, 20081064, 22388257, 99147408, 96332443, 21439334, 95229152, 97147120, 97026284, 94150616, 97403931, 96293410, 96390800, 95007585, 98218529, 97382414, 98449379, 99400995, 97201114, 20241830, 96305098	GO:0003677(DNA binding) GO:0003684(damaged DNA binding) GO:0005524(ATP binding) GO:0005634(nucleus) GO:0006259(DNA metabolism) GO:0006281(DNA repair) GO:0006298(mismatch repair) GO:0006301(postreplication repair) GO:0007050(cell cycle arrest) GO:0008340(determination of adult life span) GO:0010165(response to X-ray) GO:0045786(negative regulation of cell cycle) GO:0045910(negative regulation of D…	UP|MSH2_HUMAN (P43246) DNA mismatch repair protein Msh2, complete	chr2 (47,541,839-47,622,024)	G65627; RH70533; D2S2563; SHGC-2762	NP610810 TC1565138	TC537581	TC269610	TC263207 TC267290	TC264826	TC135924
76	87	NM_002601	A_23_P102517	0.228008	0.0616546	0.256781	0.400782	0.158054	0.0435479	0.0841073	0.0661128	3.69814	0.640699	3.62943	1.27218	PDE6D	代谢	Cytoplasm	enzyme	Phototransduction Pathway; Purine Metabolism	AI841218,Pde delta,PDED	5147	18582			NM_002601	Hs.516808	6364	ref|NM_002601|ens|ENST00000287600|gb|CR591859|gb|CR598500	Homo sapiens phosphodiesterase 6D, cGMP-specific, rod, delta (PDE6D), mRNA [NM_002601]	PDE6D; phosphodiesterase 6D, cGMP-specific, rod, delta
37	125	NM_203437	A_23_P102542	0.151613	0.0600321	0.132818	0.426473	0.122572	0.154837	0.169864	0.368028	2.52554	0.311433	0.791622	0.461551	AFTIPHILIN	其他	Cytoplasm	other							NM_203437	Hs.468760	14711	ref|NM_203437|ref|NM_017657|ref|NM_001002243|ens|ENST00000358673	Homo sapiens aftiphilin protein (AFTIPHILIN), transcript variant 1, mRNA [NM_203437]	AFTIPHILIN; aftiphilin protein	THC2256373		22388257		UP|Q86VW3 (Q86VW3) Aftiphilin protein, isoform 1, complete	chr2 (64,663,101-64,731,803)	STS-AA034034; A007I10; A002Y40	TC1566793	TC537270		TC265071 TC278165	TC265504
73	201	NM_020062	A_23_P102571	2.00271	1.61438	0.478143	0.60888	1.02574	0.803217	0.588751	0.62146	1.24054	0.785283	1.27704	0.947367	SLC2A4RG	转录相关	Cytoplasm	transcription regulator							NM_020062	Hs.435126	6895	ref|NM_020062|gb|BC052306|ens|ENST00000266077|ens|ENST00000344814	Homo sapiens SLC2A4 regulator (SLC2A4RG), mRNA [NM_020062]	SLC2A4RG; SLC2A4 regulator	THC2234372	NM_020062	20378999, 22388257, 21638749	GO:0003700(transcription factor activity) GO:0005634(nucleus) GO:0006355(regulation of transcription, DNA-dependent) GO:0008270(zinc ion binding)	UP|GT4R_HUMAN (Q9NR83) GLUT4 enhancer factor DNA binding domain (GEFdb) (SLC2A4 regulator), complete	chr20 (61,841,610-61,845,939)	RH98655; RH71178
100	34	NM_199484	A_23_P102582	1.22583	0.726875	0.0973995	0.339123	1.50312	0.406447	1.05876	1.27377	1.68644	0.28721	3.69821	0.831202	C20orf24	其他	Cytoplasm	other							NM_199484	Hs.184062	1257	ref|NM_199484|ref|NM_018840|ref|NM_199485|ref|NM_199483	Homo sapiens chromosome 20 open reading frame 24 (C20orf24), transcript variant 3, mRNA [NM_199484]	C20orf24; chromosome 20 open reading frame 24	THC2241967		96421776, 22388257, 21638749, 21085660		UP|CT24_HUMAN (Q9BUV8) Protein C20orf24 (Rab5-interacting protein) (RIP5) (PNAS-11), complete	chr20 (34,667,634-34,674,078)	D20S1010; HUM000AA21; WI-19258; VIM
42	44	NM_006698	A_23_P102591	0.180996	0.123309	0.371889	0.500977	0.0322559	0.111289	0.0461766	0.0595015	1.46782	0.742327	0.289839	0.776057	BLCAP	癌基因相关	Unknown	other							NM_006698	Hs.472651	13717	ref|NM_006698|ens|ENST00000299787|gb|CR595227|gb|CR596766	[Replaced by A_23_P419621] Homo sapiens bladder cancer associated protein (BLCAP), mRNA [NM_006698]	BLCAP; bladder cancer associated protein	THC2254271		22388257		UP|BC10_BOVIN (P62954) Bladder cancer-associated protein, complete	chr20 (35,579,234-35,589,686)	A002D19; D20S1120; G19955; G32572; D20S769; WI-14738; A009J07
101	122	NM_003881	A_23_P102611	0.314979	0.31963	0.814614	1.45412	0.935421	0.261287	3.62651	4.35463	0.985449	0.560212	3.58005	0.832794	WISP2	信号转导相关	Extracellular Space	growth factor	Phospholipid Degradation; Glycerophospholipid Metabolism ; Linoleic Acid Metabolism	CCN5,Crgr4,CT58,CTGF-L,rCop1	8839	22403	29576		NM_003881	Hs.194679	954	ref|NM_003881|gb|BC058074|gb|AK129660|ens|ENST00000190983	Homo sapiens WNT1 inducible signaling pathway protein 2 (WISP2), mRNA [NM_003881]	WISP2; WNT1 inducible signaling pathway protein 2
103	56	NM_080831	A_23_P102694	0.211553	0.154137	0.123963	0.228651	0.0612862	0.188708	0.0395799	0.0595015	1.37251	0.542149	0.324768	0.665192	DEFB129	其他	Extracellular Space	other							NM_080831	Hs.112087	590	ref|NM_080831|ens|ENST00000246105|gb|AY122480|gb|AF525931	Homo sapiens defensin, beta 129 (DEFB129), mRNA [NM_080831]	DEFB129; defensin, beta 129	THC2262283	NM_080831	96409319, 21843921, 22887296, 21638749, 96125147, 22705149		UP|D129_HUMAN (Q9H1M3) Beta-defensin 129 precursor (Beta-defensin 29) (DEFB-29) (UNQ5794/PRO19599), complete	chr20 (155,896-158,534)	RH102950
3	102	BX537992	A_23_P102710	0.470119	0.504594	0.407307	0.531807	0.474162	0.812894	0.13853	0.116799	0.931677	0.765893	0.583301	1.18605	SIRPB1	信号转导相关	Plasma Membrane	other							BX537992	Hs.134565	22044	gb|BX537992|gb|AK130124|gb|BM285386|ens|ENST00000279477	Homo sapiens mRNA; cDNA DKFZp686A05192 (from clone DKFZp686A05192); complete cds. [BX537992]	SIRPB1; signal-regulatory protein beta 1	NP088595
73	169	NM_175839	A_23_P102731	0.144561	0.0551646	0.27449	0.421335	0.0419327	0.0822571	0.0989498	0.0418714	2.62055	0.651476	0.509775	2.36318	SMOX	代谢	Unknown	enzyme	Histidine Metabolism; Glycine, Serine and Threonine Metabolism ; Tyrosine Metabolism ; Phenylalanine Metabolism	B130066H01Rik,C20orf16,CYCLIN G1 INTERACTING PROTEIN,dJ779E11.1,FLJ20746,MGC1010,PAO,PAO-1,PAOh1,Polyamine oxidase 1,SMO	54498	228608			NM_175839	Hs.433337	6927	ref|NM_175839|ref|NM_175842|ref|NM_175840|ref|NM_175841	Homo sapiens spermine oxidase (SMOX), transcript variant 1, mRNA [NM_175839]	SMOX; spermine oxidase	THC2245835	NM_019025 NM_175839	21347206	GO:0006118(electron transport) GO:0006598(polyamine catabolism) GO:0016491(oxidoreductase activity) GO:0046208(spermine catabolism) GO:0046592(polyamine oxidase activity) EC 1.5.3.11	GB|AAQ88471.1|37181314|AY358104 C20orf16 {Homo sapiens;} , complete	chr20 (4,077,450-4,116,400)	G32702; A009O14	TC1505691 TC1558662 TC1570863	TC539788 TC555520	TC269478	TC273963 TC273964	TC265757 TC273683 TC281107
75	49	NM_002110	A_23_P102801	0.0893225	0.073012	0.398453	0.46244	0.0935421	0.0774185	0.0148425	0.0661128	1.22339	0.86163	1.20827	0.224502	HCK	造血相关	Cytoplasm	kinase	GM-CSF Signaling	AI849071,Bmk,Hck-1,Hctk,JTK9,MGC18625	3055	15162	25734		NM_002110	Hs.126521	6617	ref|NM_002110|gb|AK026432|gb|CR594271|ens|ENST00000262651	Homo sapiens hemopoietic cell kinase (HCK), mRNA [NM_002110]	HCK; hemopoietic cell kinase	THC2258972	NM_002110	91342636, 98453315, 22388257, 21638749, 91062389, 87257942, 87257943, 98239731, 92241680, 97177106, 97263487	GO:0000074(regulation of cell cycle) GO:0004672(protein kinase activity) GO:0004674(protein serine/threonine kinase activity) GO:0004713(protein-tyrosine kinase activity) GO:0004715(non-membrane spanning protein tyrosine kinase activity) GO:0004716(receptor signaling protein tyrosine kinase activity) GO:0005070(SH3/SH2 adaptor protein activity) GO:0005515(protein binding) GO:0005524(ATP binding) …	UP|HCK_HUMAN (P08631) Tyrosine-protein kinase HCK (p59-HCK/p60-HCK) (Hemopoietic cell kinase) , complete	chr20 (30,103,664-30,153,322)	D20S727; RH92890; SGC34341; RH45427	TC1570117	TC569463			TC265527
76	205	BX648583	A_23_P10281	4.29453	1.89507	0.566688	1.24345	11.6089	2.50158	5.58407	7.03881	2.26616	0.455738	4.64062	0.793325	EDIL3	生长因子相关	Extracellular Space	other							BX648583	Hs.482730	6246	gb|BX648583|ens|ENST00000340928|thc|NP1159941	Homo sapiens mRNA; cDNA DKFZp686C17174 (from clone DKFZp686C17174). [BX648583]	EDIL3; EGF-like repeats and discoidin I-like domains 3	THC2238338	NM_005711	22388257, 98083109	GO:0005178(integrin binding) GO:0005509(calcium ion binding) GO:0005515(protein binding) GO:0007155(cell adhesion) GO:0007275(development)	UP|EDI3_HUMAN (O43854) EGF-like repeats and discoidin I-like domains protein 3 precursor (Developmentally regulated endothelial cell locus 1 protein) (Integrin-binding protein DEL1), complete	chr5 (83,273,882-83,586,277)	RH78282; D5S2641; RH48797	TC1563023	TC525526		TC278156
66	79	NM_007186	A_23_P102832	0.125757	0.0502972	0.743778	1.13555	0.0290303	0.0919344	0.0379307	0.046279	2.50027	0.654995	0.315772	0.819611	CEP250	细胞周期相关	Nucleus	other							NM_007186	Hs.443976	8522	ref|NM_007186|ref|NM_001035518|gb|AF022655|ens|ENST00000356095	Homo sapiens centrosomal protein 250kDa (CEP250), transcript variant 1, mRNA [NM_007186]	CEP2; centrosomal protein 2	THC2246436	NM_007186	97107429, 22388257, 21638749, 98311641, 21060765, 22135747, 98165428	GO:0000004(biological_process unknown) GO:0000278(mitotic cell cycle) GO:0005554(molecular_function unknown) GO:0005813(centrosome) GO:0007062(sister chromatid cohesion) GO:0019901(protein kinase binding)	UP|CEP2_HUMAN (Q9BV73) Centrosomal protein 2 (Centrosomal Nek2-associated protein 1) (C-NAP1) (Centrosome protein 250) (Centrosome associated protein CEP250), complete	chr20 (33,506,564-33,563,219)	RH78165	TC1550529	TC540084			TC267672
43	204	NM_021100	A_23_P102842	0.263266	0.144402	0.380744	0.380229	0.229017	0.159676	0.21769	0.235802	1.82315	1.00135	1.43426	0.923186	NFS1	代谢	Cytoplasm	enzyme							NM_021100	Hs.194692	13342	ref|NM_021100|gb|BC065560|gb|AK223239|ens|ENST00000262876	Homo sapiens NFS1 nitrogen fixation 1 (S. cerevisiae) (NFS1), nuclear gene encoding mitochondrial protein, transcript variant 1, mRNA [NM_021100]	NFS1; NFS1 nitrogen fixation 1 (S. cerevisiae)	THC2245429	NM_021100	99102954, 21064499	GO:0000096(sulfur amino acid metabolism) GO:0005615(extracellular space) GO:0005634(nucleus) GO:0005739(mitochondrion) GO:0005759(mitochondrial matrix) GO:0005829(cytosol) GO:0006461(protein complex assembly) GO:0006879(iron ion homeostasis) GO:0008152(metabolism) GO:0008483(transaminase activity) GO:0016740(transferase activity)	UP|Q6P0L8 (Q6P0L8) NFS1 nitrogen fixation 1, isoform a, complete	chr20 (33,720,024-33,750,722)	SHGC-32196
62	31	NM_006585	A_23_P102870	1.9933	1.31097	0.478143	0.940296	4.60614	7.09347	9.06215	8.71807	1.52048	0.508503	0.64935	1.03947	CCT8	细胞因子	Cytoplasm	enzyme							NM_006585	Hs.125113	9430	ref|NM_006585|gb|CR595879|gb|BC012584|ens|ENST00000286788	Homo sapiens chaperonin containing TCP1, subunit 8 (theta) (CCT8), mRNA [NM_006585]	CCT8; chaperonin containing TCP1, subunit 8 (theta)	THC2254248		95197008, 96051387, 96051389, 96127533, 20289799	GO:0000003(reproduction) GO:0002119(larval development (sensu Nematoda)) GO:0003754(chaperone activity) GO:0003763(chaperonin ATPase activity) GO:0005524(ATP binding) GO:0005829(cytosol) GO:0006457(protein folding) GO:0007582(physiological process) GO:0007626(locomotory behavior) GO:0009792(embryonic development (sensu Animalia)) GO:0040007(growth) GO:0040010(positive regulation of growth rate) G…	GB|BAA02792.2|40789055|HUMRSC548 Start codon is not identified {Homo sapiens;} , complete	chr21 (29,350,521-29,367,847)	AL033864	NP812671 TC1413229 TC1549975 TC1567547	TC535373	TC279408	TC274403 TC274404	TC289596	TC146119
48	50	NM_203446	A_23_P102884	0.206852	0.133044	0.35418	0.513823	0.0387071	0.125805	0.0329833	0.0661128	1.55476	0.689304	0.307675	0.498894	SYNJ1	离子通道与运输蛋白	Cytoplasm	phosphatase	Inositol Phosphate Metabolism	A930006D20Rik,AA675315,INPP5G,mKIAA0910,SYNAPTOJANIN 1,Synj1 170	8867	104015	85238		NM_203446	Hs.473632	12421	ref|NM_203446|ref|NM_003895|gb|AF009039|ens|ENST00000357345	Homo sapiens synaptojanin 1 (SYNJ1), transcript variant 2, mRNA [NM_203446]	SYNJ1; synaptojanin 1	THC2252651		97385143, 20011396, 96149250, 98088905, 98374013, 22353125, 96394655	GO:0001668(phosphatidylinositol-4,5-bisphosphate 5-phosphatase activity) GO:0003676(nucleic acid binding) GO:0003723(RNA binding) GO:0004437(inositol or phosphatidylinositol phosphatase activity) GO:0004439(phosphoinositide 5-phosphatase activity) GO:0004445(inositol-polyphosphate 5-phosphatase activity) GO:0005515(protein binding) GO:0006796(phosphate metabolism) GO:0006897(endocytosis) GO:00068…	UP|SYJ1_HUMAN (O43426) Synaptojanin 1 (Synaptic inositol-1,4,5-trisphosphate 5-phosphatase 1) , complete	chr21 (32,925,166-33,021,120)	SHGC-52118; SHGC-87598; G19795; SHGC-52050; A001Y37	TC1497750	TC522200 TC569098		TC281748	TC266933	TC134976
30	11	NM_032476	A_23_P102890	7.68879	3.23687	0.425016	1.5723	4.3997	5.75316	6.03594	8.83928	2.37538	0.270315	0.764746	0.682854	MRPS6	蛋白合成与修饰	Cytoplasm	other							NM_032476	Hs.302742	16330	ref|NM_032476|ens|ENST00000362077|gb|AK096374|gb|CR597333	Homo sapiens mitochondrial ribosomal protein S6 (MRPS6), nuclear gene encoding mitochondrial protein, mRNA [NM_032476]	MRPS6; mitochondrial ribosomal protein S6							SHGC-87543; A005K42; Cda0ae11; RH78031; SHGC-87556; G20293; RH104128
45	93	NM_001910	A_23_P10291	0.279721	0.215791	0.522416	0.81184	0.0387071	0.120966	0.061019	0.0572978	1.29626	0.643496	0.319982	1.06495	CTSE	代谢	Cytoplasm	peptidase							NM_001910	Hs.1355	13023	ref|NM_001910|ref|NM_148964|ens|ENST00000358184|ens|ENST00000360218	Homo sapiens cathepsin E (CTSE), transcript variant 1, mRNA [NM_001910]	CTSE; cathepsin E	THC2264329	NM_148964	93349047, 90147750, 90241267, 93314762, 96004785, 92112877, 89380302, 22419027, 94009032	GO:0004192(cathepsin D activity) GO:0004193(cathepsin E activity) GO:0004194(pepsin A activity) GO:0005576(extracellular) GO:0005764(lysosome) GO:0005768(endosome) GO:0006508(proteolysis and peptidolysis) GO:0007586(digestion) GO:0016787(hydrolase activity) GO:0019886(antigen processing, exogenous antigen via MHC class II) GO:0042087(cell-mediated immune response) EC 3.4.23.1 EC 3.4.23.34 EC 3.4.…	GB|CAB82849.1|7339518|HSA250716 cathepsin E, alternative {Homo sapiens;} , complete	chr1 (202,860,526-202,875,171)	SHGC-76246; RH104483; G15897; D1S3200
62	101	NM_006936	A_23_P102937	0.671094	0.298538	0.203654	0.482993	0.761239	0.488704	0.989498	1.24733	2.24794	0.421649	1.55767	0.793294	SUMO3	细胞因子	Nucleus	other							NM_006936	Hs.474005	9360	ref|NM_006936|ens|ENST00000332859|gb|CR612989|gb|CR625310	Homo sapiens SMT3 suppressor of mif two 3 homolog 3 (yeast) (SUMO3), mRNA [NM_006936]	SUMO3; SMT3 suppressor of mif two 3 homolog 3 (yeast)							SHGC-87715; D21S1937; D12S2014
11	96	NM_032261	A_23_P102940	28.0155	26.9966	9.90819	11.8256	2.86432	8.54506	17.0523	7.55229	1.03774	0.837857	0.335202	2.25791	C21orf56	细胞骨架与运动	Unknown	other							NM_032261	Hs.381214	20330	ref|NM_032261|ens|ENST00000330205|ens|ENST00000291672|gb|AL136871	Homo sapiens chromosome 21 open reading frame 56 (C21orf56), mRNA [NM_032261]	C21orf56; chromosome 21 open reading frame 56	NP303441
32	13	NM_015367	A_23_P102965	0.236235	0.160626	0.513561	0.78358	0.145152	0.0870958	0.0824582	0.0661128	1.47071	0.655404	1.66657	1.24723	BCL2L13	癌基因相关	Cytoplasm	other							NM_015367	Hs.546359	15898	ref|NM_015367|gb|BC007658|gb|AF146568|ens|ENST00000317582	Homo sapiens BCL2-like 13 (apoptosis facilitator) (BCL2L13), nuclear gene encoding mitochondrial protein, mRNA [NM_015367]	BCL2L13; BCL2-like 13 (apoptosis facilitator)
17	125	NM_002650	A_23_P102994	0.253864	0.108707	0.522416	0.860653	0.122572	0.0629025	0.0874056	0.0374639	2.33531	0.606999	1.94861	2.33306	PIK4CA	信号转导相关	Unknown	other							NM_002650	Hs.529438	19011	ref|NM_002650|ref|NM_058004|ref|NM_199345|ref|NM_199283	Homo sapiens phosphatidylinositol 4-kinase, catalytic, alpha polypeptide (PIK4CA), transcript variant 1, mRNA [NM_002650]	PIK4CA; phosphatidylinositol 4-kinase, catalytic, alpha polypeptide	NP078904						SHGC-57873
7	44	NM_004914	A_23_P103011	0.346712	0.446185	0.743778	0.46244	0.112896	0.333867	0.313341	0.231395	0.777061	1.60838	0.338145	1.35414	RAB36	癌基因相关	Cytoplasm	enzyme							NM_004914	Hs.369557	21242	ref|NM_004914|ens|ENST00000263116|ens|ENST00000341989|gb|AB023061	Homo sapiens RAB36, member RAS oncogene family (RAB36), mRNA [NM_004914]	RAB36; RAB36, member RAS oncogene family	THC2251735		20076400, 99120906, 97184488	GO:0001726(ruffles) GO:0003924(GTPase activity) GO:0005525(GTP binding) GO:0005769(early endosome) GO:0005794(Golgi apparatus) GO:0006810(transport) GO:0006886(intracellular protein transport) GO:0006897(endocytosis) GO:0006899(nonselective vesicle transport) GO:0007264(small GTPase mediated signal transduction) GO:0015031(protein transport) GO:0019001(guanyl nucleotide binding) EC 3.6.5.4	UP|RB36_HUMAN (O95755) Ras-related protein Rab-36, complete	chr22 (21,812,089-21,828,433)	STS-H69004	TC1562833		TC270949
49	133	NM_152236	A_23_P103044	1.38175	0.32612	7.55523	0.716783	4.26327	0.348383	0.556215	0.158671	4.23693	10.5405	12.2373	3.50547	GAS2L1	癌基因相关	Cytoplasm	other							NM_152236	Hs.322852	12123	ref|NM_152236|ref|NM_006478|ens|ENST00000341313|ens|ENST00000333679	Homo sapiens growth arrest-specific 2 like 1 (GAS2L1), transcript variant 2, mRNA [NM_152236]	GAS2L1; growth arrest-specific 2 like 1	THC2258408	NM_152236 NM_006478	97131501, 22388257	GO:0007050(cell cycle arrest) GO:0008151(cell growth and/or maintenance)	GB|AAH11047.1|15029673|BC011047 growth arrest-specific 2 like 1, isoform a {Homo sapiens;} , complete	chr22 (28,027,551-28,033,336)	RH17231
42	87	NM_152267	A_23_P103062	0.204502	0.0616546	0.752633	1.50293	0.106444	0.0580639	0.0412291	0.063909	3.31689	0.500776	1.83323	0.645121	RNF185	蛋白合成与修饰	Unknown	other							NM_152267	Hs.517553	13674	ref|NM_152267|gb|AK095947|gb|BC012817|ens|ENST00000326132	Homo sapiens ring finger protein 185 (RNF185), mRNA [NM_152267]	RNF185; ring finger protein 185	THC2244449		22388257	GO:0000151(ubiquitin ligase complex) GO:0004842(ubiquitin-protein ligase activity) GO:0004872(receptor activity) GO:0005515(protein binding) GO:0007166(cell surface receptor linked signal transduction) GO:0008270(zinc ion binding) GO:0016567(protein ubiquitination) EC 6.3.2.19	GB|CAG30235.1|47678229|CR456349 Em:AC005005.6 {Homo sapiens;} , partial (69%)	chr22 (29,880,770-29,927,552)	SHGC-8629; D4S3181
90	97	NM_003405	A_23_P103070	0.682847	0.246618	0.35418	0.488132	1.94181	0.217739	0.120389	0.297508	2.76884	0.725583	8.91802	0.404658	YWHAH	凋亡相关	Cytoplasm	transcription regulator							NM_003405	Hs.226755	3344	ref|NM_003405|gb|BC003047|gb|X78138|ens|ENST00000248975	Homo sapiens tyrosine 3-monooxygenase/tryptophan 5-monooxygenase activation protein, eta polypeptide (YWHAH), mRNA [NM_003405]	YWHAH; tyrosine 3-monooxygenase/tryptophan 5-monooxygenase activation protein, eta polypeptide	THC2254132	NM_003405	96411648, 20057165, 94032477, 22003440, 92251832, 91304265, 96123461, 93294871, 22388257, 98411340, 22608298, 97340943, 89017142, 95075231	GO:0000074(regulation of cell cycle) GO:0000077(DNA damage checkpoint) GO:0000079(regulation of cyclin dependent protein kinase activity) GO:0001402(signal transduction during filamentous growth) GO:0003677(DNA binding) GO:0003754(chaperone activity) GO:0003779(actin binding) GO:0004863(diacylglycerol-activated phospholipid-dependent protein kinase C inhibitor activity) GO:0005159(insulin-like gr…	PIR|S38509|S38509 14-3-3 protein eta chain - human {Homo sapiens;} , complete	chr22 (30,665,083-30,678,131)	ECD04571; WI-15366; SHGC-4185; RH18134	TC1570643	TC516732	TC292280	TC288278	TC277211
57	50	NM_014309	A_23_P103091	1.35394	1.17955	0.407307	0.878637	0.822525	1.03063	1.01918	1.10849	1.14785	0.463567	0.798078	0.919432	RBM9	蛋白合成与修饰	Nucleus	transcription regulator	Estrogen Receptor Signaling	2810460A15Rik,AA407676,AI118529,FBM2,Fxh,HRNBP2,RTA	23543	93686			NM_014309	Hs.282998	10486	ref|NM_014309|ref|NM_001031695|gb|AK055213|gb|BC013115	Homo sapiens RNA binding motif protein 9 (RBM9), transcript variant 2, mRNA [NM_014309]	RBM9; RNA binding motif protein 9	THC2250137	NM_014309	95137397, 21294761, 22388257, 97280134	GO:0000004(biological_process unknown) GO:0003714(transcription corepressor activity) GO:0003723(RNA binding) GO:0005515(protein binding) GO:0005634(nucleus) GO:0005794(Golgi apparatus) GO:0008134(transcription factor binding) GO:0016070(RNA metabolism) GO:0016481(negative regulation of transcription) GO:0030520(estrogen receptor signaling pathway) GO:0042127(regulation of cell proliferation)	UP|Q5TF71 (Q5TF71) OTTHUMP00000028771, complete	chr22 (34,464,141-34,560,935)	WI-21978; HSC2LB072; RH99037; RH68656; RH11177
17	81	NM_002405	A_23_P103100	0.195099	0.142779	0.53127	0.583189	0.0387071	0.120966	0.0280358	0.0396677	1.36644	0.910974	0.319982	0.706766	MFNG	信号转导相关	Extracellular Space	enzyme	Notch Signaling	AW546563,MGC72576	4242	17305	315119		NM_002405	Hs.517603	19055	ref|NM_002405|ens|ENST00000356998|ens|ENST00000215864|gb|CR594059	Homo sapiens manic fringe homolog (Drosophila) (MFNG), mRNA [NM_002405]	MFNG; manic fringe homolog (Drosophila)	THC2234903	NM_002405	22105643, 20057165, 97351513, 21336618, 22388257, 97330691, 20388669	GO:0005554(molecular_function unknown) GO:0005576(extracellular) GO:0005615(extracellular space) GO:0005794(Golgi apparatus) GO:0007275(development) GO:0007386(compartment specification) GO:0007389(pattern specification) GO:0007399(neurogenesis) GO:0009887(organogenesis) GO:0016021(integral to membrane) GO:0016757(transferase activity, transferring glycosyl groups)	UP|MFNG_HUMAN (O00587) Beta-1,3-N-acetylglucosaminyltransferase manic fringe (O-fucosylpeptide 3-beta-N-acetylglucosaminyltransferase) , complete	chr22 (36,189,597-36,206,974)		TC1554532	TC569348			TC278995 TC297293
73	77	NM_012323	A_23_P103110	0.222131	0.0859919	0.345326	0.508685	0.0677374	0.0580639	0.0511241	0.0440752	2.58316	0.67886	1.1666	1.15993	MAFF	癌基因相关	Nucleus	transcription regulator							NM_012323	Hs.517617	7019	ref|NM_012323|ref|NM_152878|ens|ENST00000338483|gb|AK002001	Homo sapiens v-maf musculoaponeurotic fibrosarcoma oncogene homolog F (avian) (MAFF), transcript variant 1, mRNA [NM_012323]	MAFF; v-maf musculoaponeurotic fibrosarcoma oncogene homolog F (avian)	THC2246900	NM_152878 NM_012323			transcription factor MAFF; v-maf avian musculoaponeurotic fibrosarcoma oncogene family protein F [Homo sapiens]	chr22 (36,922,472-36,937,021)	SHGC-106918	TC1567943	TC526176			TC277342
83	122	NM_019008	A_23_P103135	0.289123	0.155759	0.513561	0.470148	0.0806398	0.14516	0.0560715	0.0815391	1.85622	1.09234	0.555525	0.687664	RP5-1104E15.5	其他	Unknown	other							NM_019008		4824	ref|NM_019008|gb|BC008327|gb|AL834205|ens|ENST00000325301	[Replaced by A_23_P323057] Homo sapiens hypothetical protein FLJ20232 (FLJ20232), mRNA [NM_019008]
100	48	NM_001098	A_23_P103149	1.35042	0.507839	0.0973995	0.321139	1.08057	0.39677	0.92518	0.504661	2.65914	0.303294	2.72343	1.83327	ACO2	代谢	Cytoplasm	enzyme	Citrate Cycle; Glyoxylate and Dicarboxylate Metabolism	Aco3,aconitase,ACONM,D10Wsu183e,MGC20605,MGC33908,Mitochondrial Aconitase	50	11429	79250		NM_001098	Hs.474982	1243	ref|NM_001098|gb|CR595461|gb|CR613743|ens|ENST00000216254	Homo sapiens aconitase 2, mitochondrial (ACO2), nuclear gene encoding mitochondrial protein, mRNA [NM_001098]	ACO2; aconitase 2, mitochondrial							RH47879; D22S998E; D22S1253; A007B26; RH11189
46	3	NM_138467	A_23_P103180	0.175119	0.274201	0.495852	1.02765	0.277401	0.387092	0.220988	0.403288	0.638653	0.482513	0.716627	0.547965	C1orf171	其他	Unknown	other							NM_138467	Hs.348411	12898	ref|NM_138467|gb|BC071765|gb|BC009514|ens|ENST00000294637	Homo sapiens chromosome 1 open reading frame 171 (C1orf171), mRNA [NM_138467]	LOC127253; hypothetical protein BC009514	NP498626
89	79	NM_020526	A_23_P103199	2.10966	2.11248	1.25734	0.92745	0.345138	0.68225	0.476608	0.398881	0.998663	1.35569	0.505882	1.19486	EPHA8	受体	Plasma Membrane	kinase	ephrin receptor signaling	AW047546,EEK,HEK3,KIAA1459,mKIAA1459	2046	13842	60589		NM_020526	Hs.283613	3577	ref|NM_020526|ens|ENST00000166244|gb|AB040892|thc|THC2251627	Homo sapiens EPH receptor A8 (EPHA8), transcript variant 1, mRNA [NM_020526]	EPHA8; EPH receptor A8	THC2251627	NM_020526	95206782, 99429948, 20277482, 98092111, 91296384, 97178845	GO:0004672(protein kinase activity) GO:0004674(protein serine/threonine kinase activity) GO:0004713(protein-tyrosine kinase activity) GO:0004714(transmembrane receptor protein tyrosine kinase activity) GO:0004871(signal transducer activity) GO:0004872(receptor activity) GO:0005003(ephrin receptor activity) GO:0005005(transmembrane-ephrin receptor activity) GO:0005102(receptor binding) GO:0005515(…	UP|EPA8_HUMAN (P29322) Ephrin type-A receptor 8 precursor (Tyrosine-protein kinase receptor EEK) (EPH-and ELK-related kinase) (HEK3) , complete	chr1 (22,635,323-22,675,395)		TC1556362	NP065627
93	109	NM_017761	A_23_P103201	0.544162	0.220659	0.283344	0.542083	0.648344	0.0870958	0.504644	0.418714	2.46608	0.522695	7.44403	1.20522	PNRC2	细胞因子	Unknown	other							NM_017761	Hs.512636	2687	ref|NM_017761|gb|BC085018|ens|ENST00000341532|ens|ENST00000334351	Homo sapiens proline-rich nuclear receptor coactivator 2 (PNRC2), mRNA [NM_017761]	PNRC2; proline-rich nuclear receptor coactivator 2	NP324673						D1S3347; SHGC-75397; RH10644; A009J25; G19841; G32584
24	154	NM_017823	A_23_P103232	0.719281	0.360193	0.655233	0.950572	0.277401	0.498381	1.91633	1.44346	1.99694	0.689304	0.556603	1.32759	DUSP23	信号转导相关	Unknown	phosphatase							NM_017823	Hs.425801	17477	ref|NM_017823|ens|ENST00000289711|gb|AF086553|gb|AB164404	Homo sapiens dual specificity phosphatase 23 (DUSP23), mRNA [NM_017823]	DUSP23; dual specificity phosphatase 23
68	139	NM_021023	A_23_P103256	0.346712	0.186586	0.495852	1.16381	0.312882	0.299997	1.30614	2.24563	1.85819	0.42606	1.04295	0.581635	CFHR3	蛋白合成与修饰	Extracellular Space	other							NM_021023	Hs.2637	8032	ref|NM_021023|gb|BC020687|gb|BC070259|ens|ENST00000251423	Homo sapiens complement factor H-related 3 (CFHR3), mRNA [NM_021023]	CFHL3; complement factor H-related 3	THC2239069	NM_021023	93155112, 94226679, 98136603, 97190290, 20245597	GO:0005319(lipid transporter activity) GO:0005615(extracellular space)	UP|FHR3_HUMAN (Q02985) Complement factor H-related protein 3 precursor (FHR-3) (H factor-like protein 3) (DOWN16), complete	chr1 (193,475,581-193,494,860)	SHGC-76077
35	32	NM_138417	A_23_P103273	0.273844	0.126554	0.283344	0.40592	0.174182	0.270965	0.204496	0.246821	2.16385	0.698029	0.642821	0.82852	KTI12	代谢	Unknown	other							NM_138417	Hs.147779	15234	ref|NM_138417|gb|CR609009|gb|CR604251|gb|CR599183	Homo sapiens KTI12 homolog, chromatin associated (S. cerevisiae) (KTI12), mRNA [NM_138417]	MGC20419; hypothetical protein BC012173	THC2257571		22388257, 21848401		full-length cDNA clone CS0DI071YG13 of Placenta Cot 25-normalized of Homo sapiens (human)	chr1 (52,209,790-52,211,515)	G19690; G07351; A004C17; A001V30	NP458582 TC1557925	TC519767		TC271670	TC279572
80	104	NM_004872	A_23_P103282	5.80244	2.61059	0.495852	1.94739	5.77381	1.48547	5.21136	7.53686	2.22266	0.254624	3.88686	0.691449	TMEM59	其他	Plasma Membrane	other							NM_004872	Hs.523262	5487	ref|NM_004872|gb|BC003106|gb|BC016374|ens|ENST00000234831	Homo sapiens transmembrane protein 59 (TMEM59), mRNA [NM_004872]	C1orf8; chromosome 1 open reading frame 8	NP333965						SHGC-57881; SHGC-74842; SGC33632
65	147	A_23_P103315	A_23_P103315	4.93977	6.6879	1.90372	1.72131	1.63537	2.22578	3.47149	2.38006	0.738613	1.10597	0.734742	1.45857	A_23_P103315	其他	Unknown	other							A_23_P103315	Hs.250236	8669		Unknown	LCE1E; late cornified envelope 1E	THC2280011		22030448	GO:0000004(biological_process unknown) GO:0005554(molecular_function unknown) GO:0008372(cellular_component unknown) GO:0008544(epidermis development)	UP|Q5T753 (Q5T753) OTTHUMP00000059983, complete	chr1 (149,571,826-149,573,966)
61	133	NM_016258	A_23_P103414	0.97197	0.408867	0.256781	0.495839	0.528997	0.140321	0.504644	0.625868	2.37723	0.517871	3.7699	0.806311	YTHDF2	癌基因相关	Unknown	other							NM_016258	Hs.532286	9543	ref|NM_016258|gb|CR595878|ens|ENST00000331716|ens|ENST00000361734	Homo sapiens YTH domain family, member 2 (YTHDF2), mRNA [NM_016258]	YTHDF2; YTH domain family, member 2
98	161	NM_145047	A_23_P103433	0.252689	0.123309	0.27449	0.423904	0.261273	0.183869	0.183057	0.182912	2.04923	0.647528	1.42097	1.00079	C1orf102	其他	Unknown	other							NM_145047	Hs.202207	1560	ref|NM_145047|gb|AK098541|gb|BC018069|ens|ENST00000356637	Homo sapiens chromosome 1 open reading frame 102 (C1orf102), transcript variant 1, mRNA [NM_145047]	NOR1; oxidored-nitro domain-containing protein
99	94	NM_022756	A_23_P103442	0.531234	0.197944	0.788051	1.35906	0.583832	0.135482	0.283656	0.434141	2.68376	0.579849	4.30928	0.653373	C1orf149	其他	Nucleus	other							NM_022756	Hs.17118	1412	ref|NM_022756|gb|BC043239|gb|BC016328|ens|ENST00000296214	Homo sapiens chromosome 1 open reading frame 149 (C1orf149), mRNA [NM_022756]	FLJ11730; sarcoma antigen NY-SAR-91							SHGC-64322; RH79090; RH70456; SHGC-32897
4	170	NM_032264	A_23_P103454	1.09655	0.968626	0.442725	0.942865	3.82878	0.861281	2.50838	2.56958	1.13207	0.469553	4.44544	0.97618	NBPF3	其他	Unknown	other							NM_032264	Hs.325422	21761	ref|NM_032264|ref|NM_183372|ref|NM_173638|gb|AK095602	Homo sapiens neuroblastoma breakpoint family, member 3 (NBPF3), mRNA [NM_032264]	AE2; hypothetical protein AE2							RH66976; RH104463; RH26196; G34947
37	119	NM_000929	A_23_P103465	0.253864	0.193076	0.292199	0.380229	0.0580606	0.125805	0.0494749	0.0418714	1.31484	0.768481	0.461513	1.18159	PLA2G5	代谢	Extracellular Space	enzyme							NM_000929	Hs.319438	14717	ref|NM_000929|ens|ENST00000235865|gb|CR607562|gb|U03090	Homo sapiens phospholipase A2, group V (PLA2G5), mRNA [NM_000929]	PLA2G5; phospholipase A2, group V	THC2238834	NM_000929	95035064, 22388257, 20002676, 96435909, 94131989	GO:0004623(phospholipase A2 activity) GO:0005509(calcium ion binding) GO:0005576(extracellular) GO:0006644(phospholipid metabolism) GO:0016042(lipid catabolism) GO:0016787(hydrolase activity) GO:0047498(calcium-dependent phospholipase A2 activity) EC 3.1.1.4	UP|PA25_HUMAN (P39877) Calcium-dependent phospholipase A2 precursor (Phosphatidylcholine 2-acylhydrolase) (PLA2-10) (Group V phospholipase A2) , complete	chr1 (20,142,138-20,162,997)	G67478; G67479; SHGC-74306; G67477	TC1558394	TC573003
59	47	NM_013319	A_23_P103476	0.13986	0.0681446	0.637524	1.26143	0.0354815	0.0870958	0.105546	0.149856	2.05241	0.505396	0.407385	0.70432	UBIAD1	离子通道与运输蛋白	Nucleus	other							NM_013319	Hs.522933	10059	ref|NM_013319|gb|AF117064|gb|BC004468|gb|CR606264	Homo sapiens UbiA prenyltransferase domain containing 1 (UBIAD1), mRNA [NM_013319]	TERE1; transitional epithelia response protein	THC2257898	NM_013319	21214504, 22388257	GO:0016020(membrane)	UP|Q9Y5Z9 (Q9Y5Z9) Transitional epithelia response protein (TERE1), complete	chr1 (11,267,521-11,282,251)	SHGC-74208; SHGC-74218	TC1560819	TC543686	TC280732	TC297227 TC297405	TC268862
62	36	NM_002393	A_23_P103502	0.209203	0.146024	0.548979	0.673108	0.0580606	0.135482	0.0874056	0.0859466	1.43266	0.815589	0.428548	1.01698	MDM4	癌基因相关	Nucleus	other							NM_002393	Hs.497492	9425	ref|NM_002393|ens|ENST00000356466|gb|AY949028|gb|BC067299	Homo sapiens Mdm4, transformed 3T3 cell double minute 4, p53 binding protein (mouse) (MDM4), mRNA [NM_002393]	MDM4; Mdm4, transformed 3T3 cell double minute 4, p53 binding protein (mouse)	NP087320						SHGC-76181; RH80388; D1S2250; SHGC-76197
36	119	AK125122	A_23_P103511	0.491274	0.786907	1.00056	1.46696	0.296754	1.1516	0.359518	0.55094	0.62431	0.682061	0.257689	0.652553	FLJ13137	其他	Unknown	other							AK125122	Hs.447011	14932	gb|AK125122|gb|AK023199|gb|XM_378908|ref|XM_945935	Homo sapiens cDNA FLJ43132 fis, clone CTONG3005813. [AK125122]	LOC400793; hypothetical gene supported by AK125122	THC2366538		22579291, 21458551, 98116662, 98119535		similar to UP|Q68FC3 (Q68FC3) MGC78853 protein, partial (17%)	chr1 (159,068,582-159,088,264)		TC1432542	TC542691
2	148	NM_007369	A_23_P103532	0.299701	0.210924	0.327617	0.554929	0.141926	0.198385	0.135231	0.107984	1.4209	0.590376	0.715407	1.25232	GPR161	G蛋白相关	Plasma Membrane	G-protein coupled receptor							NM_007369	Hs.271809	22213	ref|NM_007369|ens|ENST00000361697|gb|AF091890|gb|AY275468	Homo sapiens G protein-coupled receptor 161 (GPR161), transcript variant 1, mRNA [NM_007369]	GPR161; G protein-coupled receptor 161	THC2238224	NM_007369 NM_153832			UP|G161_HUMAN (Q8N6U8) Probable G protein-coupled receptor 161 (G-protein coupled receptor RE2), complete	chr1 (164,785,527-164,837,282)	A004N15	TC1468092 TC1484954				TC267356 TC281988
28	197	NM_020443	A_23_P103561	0.211553	0.283936	0.469289	0.847808	0.103219	0.120966	0.0511241	0.0528902	0.745075	0.553532	0.853286	0.966607	NAV1	DNA合成与修复	Unknown	enzyme							NM_020443	Hs.497369	16574	ref|NM_020443|gb|BC007523|gb|BX648460|ens|ENST00000295624	Homo sapiens neuron navigator 1 (NAV1), mRNA [NM_020443]	NAV1; neuron navigator 1	THC2259033	NM_020443	22388257, 22074925		UP|Q5SVH7 (Q5SVH7) Neuron navigator 1, complete	chr1 (198,349,165-198,521,537)	HSC2EC122; A001Z35; SHGC-76139; SHGC-76148; SGC31803; T15894; RH94308; RH12478; G19824	TC1562962	TC554703
26	189	NM_006699	A_23_P103571	0.116354	0.0438072	0.433871	0.642278	0.0741886	0.0483866	0.0428782	0.0396677	2.65605	0.675518	1.53325	1.08094	MAN1A2	代谢	Cytoplasm	enzyme	N-Glycan Biosynthesis	AI428775,AI528764,AI854422,MAN1B,PCR2	10905	17156			NM_006699	Hs.435938	17012	ref|NM_006699|ens|ENST00000354365|ens|ENST00000356554|gb|AF027156	Homo sapiens mannosidase, alpha, class 1A, member 2 (MAN1A2), mRNA [NM_006699]	MAN1A2; mannosidase, alpha, class 1A, member 2	THC2257737		98256187, 97363201, 97288511, 94193678, 22388257, 22354683, 94039087	GO:0000139(Golgi membrane) GO:0004571(mannosyl-oligosaccharide 1,2-alpha-mannosidase activity) GO:0004871(signal transducer activity) GO:0005509(calcium ion binding) GO:0005622(intracellular) GO:0005624(membrane fraction) GO:0005783(endoplasmic reticulum) GO:0005794(Golgi apparatus) GO:0005975(carbohydrate metabolism) GO:0006487(N-linked glycosylation) GO:0006491(N-glycan processing) GO:0006935(c…	UP|M1A2_HUMAN (O60476) Mannosyl-oligosaccharide 1,2-alpha-mannosidase IB (Processing alpha-1,2-mannosidase IB) (Alpha-1,2-mannosidase IB) (Mannosidase alpha class 1A member 2) , complete	chr1 (117,622,097-117,781,205)	G31194; G21645; RH121290; D1S3373; SHGC-75386; G31192; D1S3587	NP813243 NP922365 TC1567940 TC1571192	TC523793 TC554354 TC556003		TC278380 TC295457	TC279200	TC143673 TC143947
27	136	NM_020379	A_23_P103601	0.440736	0.882634	0.45158	0.495839	0.119347	0.512897	0.352921	0.51568	0.499342	0.910738	0.232691	0.68438	MAN1C1	代谢	Cytoplasm	enzyme	N-Glycan Biosynthesis	AI593348,ALPHA 1,2 MANNOSIDASE IC,HMIC,LOC230815,MAN1A3,MAN1C,pp6318	57134	230815			NM_020379	Hs.197043	16850	ref|NM_020379|gb|AF318353|ens|ENST00000307112|ens|ENST00000263979	Homo sapiens mannosidase, alpha, class 1C, member 1 (MAN1C1), mRNA [NM_020379]	MAN1C1; mannosidase, alpha, class 1C, member 1	NP228730						A005U19; RH12358; SHGC-37693; SHGC-74415; WI-14148
53	76	NM_003568	A_23_P103614	0.266792	0.215791	0.318762	0.529237	0.054835	0.174192	0.0742123	0.0727241	1.23635	0.602304	0.314797	1.02046	ANXA9	信号转导相关	Plasma Membrane	transmembrane receptor							NM_003568	Hs.430324	11320	ref|NM_003568|gb|BC005830|gb|AJ009985|ens|ENST00000271679	Homo sapiens annexin A9 (ANXA9), mRNA [NM_003568]	ANXA9; annexin A9	NP080764						SHGC-107
51	185	NM_024519	A_23_P10363	0.835636	0.668466	0.327617	0.575481	0.480613	0.440318	0.249024	0.213765	1.25008	0.569291	1.09151	1.16494	FAM65A	其他	Unknown	other							NM_024519	Hs.152717	11641	ref|NM_024519|gb|AB067517|gb|AK127792|ens|ENST00000042381	Homo sapiens family with sequence similarity 65, member A (FAM65A), mRNA [NM_024519]	FAM65A; family with sequence similarity 65, member A							RH102981
93	52	NM_006824	A_23_P103631	1.80996	1.00919	0.27449	0.511254	2.66111	6.11122	2.03177	2.67316	1.79348	0.536895	0.435447	0.760062	EBNA1BP2	细胞周期相关	Nucleus	other							NM_006824	Hs.346868	2744	ref|NM_006824|ens|ENST00000236051|gb|CR613176|gb|CR616272	Homo sapiens EBNA1 binding protein 2 (EBNA1BP2), mRNA [NM_006824]	EBNA1BP2; EBNA1 binding protein 2	NP089299
32	57	A_23_P103651	A_23_P103651	0.339661	0.275823	0.35418	0.25948	0.070963	0.275803	0.0461766	0.0683166	1.23144	1.36496	0.257296	0.67592	A_23_P103651	抑癌基因相关	Unknown	other							A_23_P103651	Hs.249164	15854		Unknown	PTCH2; patched homolog 2 (Drosophila)	THC2262531	NM_003738	99135908, 99030620, 99151521	GO:0004872(receptor activity) GO:0004888(transmembrane receptor activity) GO:0005887(integral to plasma membrane) GO:0006461(protein complex assembly) GO:0007226(regulation of smoothened receptor activity by patched) GO:0007283(spermatogenesis) GO:0008158(hedgehog receptor activity) GO:0008544(epidermis development) GO:0009887(organogenesis) GO:0016021(integral to membrane) GO:0030326(embryonic l…	UP|PTC2_HUMAN (Q9Y6C5) Patched protein homolog 2 (PTC2), complete	chr1 (44,957,031-44,977,709)	RH102661	TC1414411		TC276320	TC292187	TC297335
76	36	NM_139118	A_23_P103662	0.662867	0.533799	0.380744	0.25948	0.454808	0.39677	0.780054	0.751482	1.24179	1.46733	1.14628	1.03802	YY1AP1	其他	Nucleus	other							NM_139118	Hs.516746	6415	ref|NM_139118|ref|NM_139120|ref|NM_139121|ref|NM_018253	Homo sapiens YY1 associated protein 1 (YY1AP1), transcript variant 2, mRNA [NM_139118]	YY1AP1; YY1 associated protein 1	THC2239559	NM_139118	22388257		UP|Q5VYZ7 (Q5VYZ7) YY1 associated protein, complete	chr1 (152,442,319-152,471,849)	RH12294; RH15932
99	157	NM_006589	A_23_P103690	0.280896	0.222281	0.318762	0.575481	0.258047	0.208062	0.102248	0.119003	1.2637	0.553905	1.24024	0.859206	C1orf2	其他	Unknown	other							NM_006589	Hs.348308	1349	ref|NM_006589|ref|NM_198264|gb|BC017262|gb|BC033707	Homo sapiens chromosome 1 open reading frame 2 (C1orf2), transcript variant 1, mRNA [NM_006589]	C1orf2; chromosome 1 open reading frame 2	THC2235570		97264341, 22388257, 97474796, 96207227	GO:0000004(biological_process unknown) GO:0005554(molecular_function unknown) GO:0016021(integral to membrane)	UP|COTE_HUMAN (P81408) COTE1 protein, complete	chr1 (152,030,040-152,038,251)	D1S2358; G20617; A005Z12; D1S2518	NP1394119 TC1499124 TC1552062	TC537507			TC263052
8	56	NM_014017	A_23_P103698	0.491274	0.318008	0.053127	0.477855	0.65802	0.353222	0.361167	0.370232	1.54485	0.111178	1.86291	0.975515	MAPBPIP	细胞周期相关	Cytoplasm	other							NM_014017		21015	ref|NM_014017|ens|ENST00000265204|gb|AK024039|gb|AF070659	Homo sapiens mitogen-activated protein-binding protein-interacting protein (MAPBPIP), mRNA [NM_014017]		THC2245727	NM_014017		GO:0004653(polypeptide N-acetylgalactosaminyltransferase activity) GO:0005794(Golgi apparatus) GO:0005976(polysaccharide metabolism) GO:0006486(protein amino acid glycosylation) GO:0006493(O-linked glycosylation) GO:0016740(transferase activity) EC 2.4.1.41	UP|GL14_HUMAN (Q96FL9) Polypeptide N-acetylgalactosaminyltransferase 14 (Protein-UDP acetylgalactosaminyltransferase 14) (UDP-GalNAc:polypeptide N-acetylgalactosaminyltransferase 14) (Polypeptide GalNAc transferase 14) (GalNAc-T14) (pp-GaNTase , partial (73%)
75	4	NM_014424	A_23_P103703	0.21978	0.167116	0.363035	0.503546	0.203212	0.0822571	0.301797	0.0572978	1.31513	0.720956	2.47045	5.26717	HSPB7	热休克蛋白相关	Cytoplasm	other							NM_014424	Hs.502612	6662	ref|NM_014424|gb|AK092275|gb|CR749298|gb|CR749419	Homo sapiens heat shock 27kDa protein family, member 7 (cardiovascular) (HSPB7), mRNA [NM_014424]	HSPB7; heat shock 27kDa protein family, member 7 (cardiovascular)	THC2256712	NM_014424	22388257, 20062883	GO:0003754(chaperone activity) GO:0003773(heat shock protein activity) GO:0005856(cytoskeleton) GO:0006950(response to stress) GO:0008016(regulation of heart rate) GO:0008022(protein C-terminus binding)	homologue to UP|Q5T5Q2 (Q5T5Q2) Heat shock 27kDa protein family, member 7 (Cardiovascular), complete	chr1 (16,085,824-16,090,591)	SHGC-74268; SHGC-74273	NP813305 TC1505124 TC1567981	TC553453	TC283897	TC263718	TC280647
24	74	NM_014925	A_23_P10374	0.327908	0.240128	0.318762	0.441888	0.21934	0.149998	0.272112	0.304119	1.36555	0.721365	1.46228	0.894755	R3HDM2	DNA修饰	Unknown	other							NM_014925		17557	ref|NM_014925|gb|AX775761|ens|ENST00000358907|ens|ENST00000335845	Homo sapiens R3H domain containing 2 (R3HDM2), mRNA [NM_014925]
2	110	NM_198268	A_23_P103787	0.172769	0.129799	0.0973995	0.703937	0.0999933	0.0725798	0.0395799	0.0286489	1.33105	0.138364	1.3777	1.38155	HIPK1	其他	Nucleus	kinase							NM_198268		22251	ref|NM_198268|ref|NM_198269|ref|NM_181358|ens|ENST00000349025	Homo sapiens homeodomain interacting protein kinase 1 (HIPK1), transcript variant 1, mRNA [NM_198268]
20	66	NM_138959	A_23_P103795	0.191573	0.0567871	0.363035	0.511254	0.125798	0.0677412	0.0445274	0.0440752	3.37353	0.710087	1.85704	1.01026	VANGL1	其他	Cytoplasm	other							NM_138959		18425	ref|NM_138959|gb|BC000907|ens|ENST00000361240|thc|THC2248942	Homo sapiens vang-like 1 (van gogh, Drosophila) (VANGL1), mRNA [NM_138959]
18	83	THC2249577	A_23_P103824	0.17747	0.069767	0.363035	0.742474	0.0838653	0.0774185	0.0560715	0.0881504	2.54375	0.488953	1.08327	0.636089	THC2249577	信号转导相关	Unknown	other							THC2249577	Hs.527624	18838	thc|THC2249577|thc|THC2271375|gb|AA836419	Q5VWB9 (Q5VWB9) Phosphatidylinositol 4-kinase, catalytic, beta polypeptide , complete [THC2249577]	PIK4CB; phosphatidylinositol 4-kinase, catalytic, beta polypeptide	NP077565
78	116	D63478	A_23_P103833	0.125757	0.0584096	0.486998	0.629433	0.054835	0.0629025	0.0511241	0.055094	2.15301	0.773709	0.871746	0.927942	UBAP2L	转录相关	Unknown	other							D63478	Hs.490551	5905	gb|D63478|gb|CR598011|gb|AK124294|ens|ENST00000343815	Homo sapiens mRNA for KIAA0144 gene, complete cds. [D63478]	UBAP2L; ubiquitin associated protein 2-like	THC2243885		98433888		UP|UP2L_HUMAN (Q14157) Ubiquitin associated protein 2-like, complete	chr1 (151,006,524-151,049,054)	RH44951; RH36191; SHGC-33740; Cda13d03; D1S3020; RH18226	NP595312 NP572184 NP576654 NP582407 NP702812 TC1429033 TC1560694 TC1561858 TC1563508 TC1565698	TC552384	TC272310	TC285192	TC264006
67	122	NM_024525	A_23_P103864	0.156314	0.0356948	0.389598	0.583189	0.187084	0.0483866	0.136881	0.147652	4.3792	0.668048	3.86645	0.927049	TTC13	其他	Unknown	other							NM_024525	Hs.424788	8264	ref|NM_024525|gb|AK075561|gb|AK075386|gb|BC047662	Homo sapiens tetratricopeptide repeat domain 13 (TTC13), mRNA [NM_024525]	TTC13; tetratricopeptide repeat domain 13							SHGC-82968; RH12585; STS-T79190
81	148	NM_017900	A_23_P103885	0.679321	0.452675	0.664088	1.3308	0.470936	0.541929	0.341377	0.242414	1.50068	0.499014	0.868999	1.40824	AURKAIP1	其他	Nucleus	other							NM_017900	Hs.472535	5228	ref|NM_017900|ens|ENST00000321729|ens|ENST00000321751|ens|ENST00000338370	Homo sapiens aurora kinase A interacting protein 1 (AURKAIP1), mRNA [NM_017900]	AKIP; aurora-A kinase interacting protein	THC2244012	NM_017900	22388257, 21085660, 22323292	GO:0005634(nucleus)	UP|AKIP_HUMAN (Q9NWT8) Aurora-A kinase interacting protein, complete	chr1 (1,349,013-1,350,645)	D3S2834E; RH47157	TC1554553	TC570657	TC289773	TC271645 TC271872	TC278061
10	60	NM_022354	A_23_P103897	0.35729	0.35857	0.318762	0.205529	0.106444	0.266126	0.070914	0.0881504	0.99643	1.55093	0.399978	0.804466	SPATA1	其他	Unknown	other							NM_022354	Hs.513555	20581	ref|NM_022354|ens|ENST00000361426|ens|ENST00000263717|gb|AF306347	Homo sapiens spermatogenesis associated 1 (SPATA1), mRNA [NM_022354]	SPATA1; spermatogenesis associated 1	NP287727
72	38	NM_016406	A_23_P103905	0.343187	0.160626	1.15109	2.03988	0.383845	0.208062	0.427133	0.416511	2.13655	0.564292	1.84486	1.0255	UFC1	其他	Unknown	enzyme							NM_016406	Hs.301412	7273	ref|NM_016406|ens|ENST00000271446|gb|AB154405|gb|AF151884	Homo sapiens ubiquitin-fold modifier conjugating enzyme 1 (UFC1), mRNA [NM_016406]	Ufc1; Ufm1-conjugating enzyme 1	THC2254618	NM_016406	20499367, 22388257, 20272150	GO:0000004(biological_process unknown) GO:0008372(cellular_component unknown)	GB|AAH05187.1|13528771|BC005187 Ufm1-conjugating enzyme 1 {Homo sapiens;} , complete	chr1 (157,936,615-157,941,717)	G19947; A002D06
62	189	NM_000393	A_23_P10391	1.36922	0.582474	0.292199	0.526668	3.65782	0.619348	1.02578	0.989488	2.3507	0.554806	5.90592	1.03668	COL5A2	细胞外基质相关	Extracellular Space	other						collagenase	NM_000393	Hs.445827	9272	ref|NM_000393|gb|BC043613|gb|Y14690|gb|X04758	Homo sapiens collagen, type V, alpha 2 (COL5A2), mRNA [NM_000393]	COL5A2; collagen, type V, alpha 2	NP405688				alpha 2 type V collagen preproprotein; collagen V, alpha-2 polypeptide; AB collagen; collagen, fetal membrane, A polypeptide [Homo sapiens]	chr2 (189,722,732-189,869,994)	SHGC-155221; GDB:181239; RH67772; STS-D45621	NP828304 NP843431 NP1258163 TC1485966 TC1551527 TC1569339 TC1570044 TC1570399	TC517583 TC534858 TC552524 TC571965	TC269066 TC279390 TC291396 TC292154 TC292797	TC262442 TC275457 TC275458 TC287417	TC289531
89	157	NM_003779	A_23_P103912	0.910855	0.73012	0.903159	0.842669	0.499966	1.25805	0.705842	0.438548	1.24754	1.07178	0.397414	1.6095	B4GALT3	代谢	Cytoplasm	enzyme							NM_003779	Hs.321231	3499	ref|NM_003779|gb|AK023311|ens|ENST00000319769|ens|ENST00000354281	Homo sapiens UDP-Gal:betaGlcNAc beta 1,4- galactosyltransferase, polypeptide 3 (B4GALT3), mRNA [NM_003779]	B4GALT3; UDP-Gal:betaGlcNAc beta 1,4- galactosyltransferase, polypeptide 3	THC2238552		98070356, 98259838, 22388257, 20047730, 21472272	GO:0003831(beta-N-acetylglucosaminylglycopeptide beta-1,4-galactosyltransferase activity) GO:0003945(N-acetyllactosamine synthase activity) GO:0005794(Golgi apparatus) GO:0005975(carbohydrate metabolism) GO:0006643(membrane lipid metabolism) GO:0008378(galactosyltransferase activity) GO:0016021(integral to membrane) GO:0016740(transferase activity) GO:0016757(transferase activity, transferring gl…	UP|Q9BPZ4 (Q9BPZ4) UDP-Gal:betaGlcNAc beta 1,4-galactosyltransferase 3 (B4GALT3 protein) (UDP-Gal:betaGlcNAc beta 1,4-galactosyltransferase, polypeptide 3), complete	chr1 (157,954,174-157,960,384)	G62099; RH11845; A001T06; A004P16; RH64578	TC1555358	TC570663		TC290720	TC290317
57	68	NM_014864	A_23_P103923	0.166892	0.105462	0.371889	0.647417	0.0322559	0.101612	0.0329833	0.0352602	1.58249	0.57442	0.317443	0.935426	FAM20B	其他	Unknown	other							NM_014864	Hs.5737	10468	ref|NM_014864|ens|ENST00000263733|gb|BC046441|gb|AB007944	Homo sapiens family with sequence similarity 20, member B (FAM20B), mRNA [NM_014864]	FAM20B; family with sequence similarity 20, member B	THC2248603	NM_014864	22388257, 22354683, 98116662		UP|F20B_HUMAN (O75063) Protein FAM20B precursor, complete	chr1 (175,726,688-175,773,570)	SHGC-30547; SHGC-75952; SHGC-75993	TC1568276	TC521238 TC521239	TC273010 TC297569	TC290714
16	44	NM_005248	A_23_P103932	0.226832	0.180096	0.185945	0.285172	0.054835	0.149998	0.0461766	0.0903542	1.2595	0.652044	0.365571	0.511062	FGR	癌基因相关	Nucleus	kinase							NM_005248	Hs.1422	19307	ref|NM_005248|ens|ENST00000001380|gb|AK130188|gb|AK125143	Homo sapiens Gardner-Rasheed feline sarcoma viral (v-fgr) oncogene homolog (FGR), mRNA [NM_005248]	FGR; Gardner-Rasheed feline sarcoma viral (v-fgr) oncogene homolog	NP098280						GDB:549146; SHGC-74489
41	195	NM_018198	A_23_P103942	0.245637	0.103839	0.194799	0.295448	0.0677374	0.0822571	0.0478257	0.0528902	2.36555	0.659334	0.823483	0.904245	DNAJC11	蛋白合成与修饰	Unknown	other							NM_018198	Hs.462640	13781	ref|NM_018198|gb|AL109978|ens|ENST00000234490|ens|ENST00000294401	Homo sapiens DnaJ (Hsp40) homolog, subfamily C, member 11 (DNAJC11), mRNA [NM_018198]	DNAJC11; DnaJ (Hsp40) homolog, subfamily C, member 11	THC2233841	NM_018198	22388257		UP|Q5VZN0 (Q5VZN0) OTTHUMP00000044227, complete	chr1 (6,628,511-6,696,254)	D1S2188; G32516; A009F43; G62036; SHGC-74158; STS-N52877; SHGC-74159; SHGC-57899	TC1561325	TC527838 TC545725	TC269902	TC266543 TC282951 TC290363	TC290696
81	82	A_23_P103951	A_23_P103951	0.273844	0.110329	0.363035	0.570343	0.212889	0.159676	0.323236	0.130022	2.48206	0.636519	1.33326	2.48601	A_23_P103951	信号转导相关	Unknown	other							A_23_P103951	Hs.527653	5294		Unknown	DAF; decay accelerating factor for complement (CD55, Cromer blood group system)	NP098379				decay-accelerating factor	chr1 (203,883,441-203,922,241)
51	5	NM_012067	A_23_P103968	0.17982	0.133044	0.593252	0.922312	0.0806398	0.0822571	0.0775107	0.0595015	1.35158	0.643222	0.980337	1.30267	AKR7A3	代谢	Cytoplasm	enzyme	Fructose and Mannose Metabolism; Glycerolipid Metabolism ; Galactose Metabolism ; Pyruvate Metabolism ; Pentose and Glucuronate Interconversions	Afar,AFAR2,Akr7a1	22977		26760		NM_012067	Hs.6980	11821	ref|NM_012067|ens|ENST00000062030|gb|AF040639|gb|AJ271799	Homo sapiens aldo-keto reductase family 7, member A3 (aflatoxin aldehyde reductase) (AKR7A3), mRNA [NM_012067]	AKR7A3; aldo-keto reductase family 7, member A3 (aflatoxin aldehyde reductase)	THC2238787		22388257, 99315412	GO:0004032(aldehyde reductase activity) GO:0004033(aldo-keto reductase activity) GO:0005489(electron transporter activity) GO:0005739(mitochondrion) GO:0005794(Golgi apparatus) GO:0005829(cytosol) GO:0005975(carbohydrate metabolism) GO:0006081(aldehyde metabolism) GO:0016491(oxidoreductase activity) EC 1.1.1.21	GB|AAH42420.1|27769327|BC042420 AKR7A3 protein {Homo sapiens;} , complete	chr1 (19,354,294-19,360,649)		TC1564769	TC568874	TC280803	TC263398	TC264400
76	149	NM_178134	A_23_P103971	0.121056	0.0535422	0.088545	0.156716	0.0290303	0.299997	0.0346324	0.0991692	2.26094	0.565003	0.0967688	0.349226	CYP4Z1	细胞色素酶类	Cytoplasm	enzyme	Tryptophan Metabolism; Fatty Acid Metabolism ; Linoleic Acid Metabolism ; Arachidonic Acid Metabolism	CYP4A20	199974				NM_178134	Hs.162951	6302	ref|NM_178134|ens|ENST00000334194|gb|AY358631|gb|AY262056	Homo sapiens cytochrome P450, family 4, subfamily Z, polypeptide 1 (CYP4Z1), mRNA [NM_178134]	CYP4Z2P; cytochrome P450 4Z2 pseudogene	NP498867					chr1 (47,035,926-47,078,167)
77	103	NM_003516	A_23_P103981	0.466593	0.392642	0.398453	0.632002	0.0387071	0.474188	0.140179	0.332768	1.18834	0.630461	0.0816281	0.421251	HIST2H2AA	组蛋白相关	Nucleus	other							NM_003516		6133	ref|NM_003516|gb|L19779|gb|BC001629|gb|BC019308	Homo sapiens histone 2, H2aa (HIST2H2AA), mRNA [NM_003516]		NP651165
47	173	NM_002061	A_23_P103996	0.723983	0.270956	0.548979	1.26657	1.09993	0.304835	1.34902	2.7569	2.67196	0.433437	3.60826	0.489323	GCLM	代谢	Cytoplasm	enzyme	Glutamate Metabolism; Glutathione Metabolism	Gamma gclm,Gamma glutamylcysteine synthase (regulatory),GAMMA GLUTAMYLCYSTEINE SYNTHETASE,Gcs Ls,Gcs, Regulatory,GCS-L,GCS1,Gcslc,GLCLR,glutamat-cystein ligase, regulatory subunit	2730	14630	29739		NM_002061	Hs.315562	12513	ref|NM_002061|ens|ENST00000263891|gb|L35546|gb|BC041809	Homo sapiens glutamate-cysteine ligase, modifier subunit (GCLM), mRNA [NM_002061]	GCLM; glutamate-cysteine ligase, modifier subunit	THC2247012	NM_002061	93388638, 95126958, 22388257, 22341132, 97438228	GO:0004357(glutamate-cysteine ligase activity) GO:0006534(cysteine metabolism) GO:0006750(glutathione biosynthesis) GO:0016874(ligase activity) EC 6.3.2.2	UP|GSH0_HUMAN (P48507) Glutamate--cysteine ligase regulatory subunit (Gamma-glutamylcysteine synthetase) (Gamma-ECS) (GCS light chain) (Glutamate--cysteine ligase modifier subunit) , complete	chr1 (94,065,966-94,087,036)	RH69046; D1S3247	TC1570039	TC572297	TC292081	TC287954	TC264984
82	75	NM_020141	A_23_P104005	0.158665	0.0584096	0.363035	0.439318	0.0774142	0.0677412	0.0412291	0.0352602	2.71642	0.826359	1.14279	1.16928	C1orf119	其他	Unknown	other							NM_020141	Hs.82933	5086	ref|NM_020141|ens|ENST00000294665|ens|ENST00000338272|gb|AF164793	Homo sapiens chromosome 1 open reading frame 119 (C1orf119), mRNA [NM_020141]	AD-020; protein x 013	THC2256281	NM_020141	22388257		UP|Q9NRX6 (Q9NRX6) Protein x 013 (AD-020), complete	chr1 (109,345,396-109,351,619)	SHGC-75274; HSC2NB082; RH27228; SHGC-75301; A002U44					TC291162
47	123	NM_002718	A_23_P10401	0.132809	0.0486747	0.45158	0.632002	0.0322559	0.0483866	0.0379307	0.0572978	2.72849	0.714522	0.666629	0.661994	PPP2R3A	代谢	Unknown	phosphatase	Wnt/b catenin Signaling; ERK/MAPK Signaling ; PI3K/AKT Signaling ; Cardiac b-adrenergic Signaling ; Xenobiotic Metabolism Signaling	3222402P14Rik,A730042E07,AI118493,MGC29057,PP2A B'',PPP2R3,PR130,PR59,PR72	5523	19054|235542	363122		NM_002718	Hs.518155	12563	ref|NM_002718|ref|NM_181897|ens|ENST00000264977|ens|ENST00000334546	Homo sapiens protein phosphatase 2 (formerly 2A), regulatory subunit B'', alpha (PPP2R3A), transcript variant 1, mRNA [NM_002718]	PPP2R3A; protein phosphatase 2 (formerly 2A), regulatory subunit B'', alpha							STS-R74400; STS-N32916; D3S3343; WI-14084; RH80956
37	182	NM_052965	A_23_P104022	0.665218	0.298538	0.796905	1.431	1.43539	0.808055	0.877355	1.30903	2.22825	0.556888	1.77635	0.670231	C1orf19	转录相关	Unknown	other							NM_052965	Hs.440663	14654	ref|NM_052965|ens|ENST00000361641|ens|ENST00000362038|gb|CR620942	Homo sapiens chromosome 1 open reading frame 19 (C1orf19), mRNA [NM_052965]	C1orf19; chromosome 1 open reading frame 19	THC2235894	NM_052965	21218927		GB|AAG60614.1|12620198|AF288394 C1orf19 {Homo sapiens;} , complete	chr1 (180,752,441-180,775,008)	RH65755; RH98331	TC1554881	TC519774			TC293545
63	184	NM_006085	A_23_P104046	0.156314	0.105462	0.336471	0.54979	0.0419327	0.0725798	0.0461766	0.0484827	1.48219	0.611999	0.577746	0.952433	BPNT1	代谢	Nucleus	phosphatase							NM_006085		9062	ref|NM_006085|gb|AJ249339|ens|ENST00000302686|ens|ENST00000354807	Homo sapiens 3'(2'), 5'-bisphosphate nucleotidase 1 (BPNT1), mRNA [NM_006085]		THC2247773				bisphosphate 3'-nucleotidase	chr1 (216,619,464-216,651,585)
6	7	NM_016227	A_23_P104054	0.342011	0.199566	0.301053	0.369952	0.451583	0.25161	0.270463	0.229191	1.71377	0.813762	1.79477	1.18008	C1orf9	其他	Unknown	other							NM_016227	Hs.204559	21494	ref|NM_016227|ref|NM_014283|ens|ENST00000263688|ens|ENST00000263689	Homo sapiens chromosome 1 open reading frame 9 (C1orf9), transcript variant 2, mRNA [NM_016227]	C1orf9; chromosome 1 open reading frame 9	THC2257371	NM_016227	96293459, 20139740		UP|Q9UL04 (Q9UL04) Membrane protein CH1, complete	chr1 (169,233,146-169,312,900)		TC1432935 TC1563873	TC573180	TC287806	TC258997	TC279345
69	25	NM_012405	A_23_P104062	0.555915	0.475389	0.664088	1.19978	0.896714	2.44352	0.524434	0.709611	1.16939	0.55351	0.366976	0.739044	ICMT	代谢	Cytoplasm	enzyme							NM_012405	Hs.515688	7931	ref|NM_012405|gb|BC017037|gb|BC028168|ens|ENST00000343813	Homo sapiens isoprenylcysteine carboxyl methyltransferase (ICMT), mRNA [NM_012405]	ICMT; isoprenylcysteine carboxyl methyltransferase	THC2256816	NM_170705 NM_012405	20116104, 98279019, 22388257, 99373156	GO:0003880(C-terminal protein carboxyl methyltransferase activity) GO:0004671(protein-S-isoprenylcysteine O-methyltransferase activity) GO:0005624(membrane fraction) GO:0005783(endoplasmic reticulum) GO:0006464(protein modification) GO:0006481(C-terminal protein amino acid methylation) GO:0006612(protein-membrane targeting) GO:0008168(methyltransferase activity) GO:0016021(integral to membrane) G…	UP|ICMT_HUMAN (O60725) Protein-S-isoprenylcysteine O-methyltransferase (Isoprenylcysteine carboxylmethyltransferase) (Prenylcysteine carboxyl methyltransferase) (pcCMT) (Prenylated protein carboxyl methyltransferase) (PPMT) , complete	chr1 (6,217,736-6,230,285)	SHGC-74066; SHGC-74149; RH64691	TC1429691	TC555199	TC292684	TC291494	TC292764	TC146232
101	54	NM_002960	A_23_P104071	0.123406	0.0389397	0.53127	0.822116	0.132249	0.0774185	0.0511241	0.0683166	3.16916	0.646223	1.70824	0.748341	S100A3	癌基因相关	Unknown	transporter							NM_002960	Hs.433168	1022	ref|NM_002960|ens|ENST00000340845|gb|Z18948|gb|BC012893	Homo sapiens S100 calcium binding protein A3 (S100A3), mRNA [NM_002960]	S100A3; S100 calcium binding protein A3	THC2260903	NM_002960	93141279, 90236313, 22388257, 99019498, 96271430, 93342029, 99117144, 99117145	GO:0005509(calcium ion binding)	UP|S103_HUMAN (P33764) S100 calcium-binding protein A3 (S-100E protein), complete	chr1 (150,332,872-150,334,807)	D1S3498; RH70973	TC1556803	TC571361
71	53	NM_014675	A_23_P104086	0.232709	0.167116	0.779196	1.04563	0.0903165	0.377415	0.0841073	0.0749278	1.39249	0.745194	0.239303	1.12251	CROCC	其他	Unknown	other							NM_014675	Hs.309403	7473	ref|NM_014675|ens|ENST00000072205|gb|DQ139275|gb|AF527734	Homo sapiens ciliary rootlet coiled-coil, rootletin (CROCC), mRNA [NM_014675]	CROCC; ciliary rootlet coiled-coil, rootletin							D1S170
47	168	NM_012424	A_23_P104105	0.233884	0.113574	0.345326	0.390505	0.238694	0.183869	0.112143	0.163078	2.0593	0.884305	1.29817	0.687664	RPS6KC1	蛋白合成与修饰	Cytoplasm	kinase							NM_012424	Hs.30352	12518	ref|NM_012424|gb|AK122989|gb|AK122921|ens|ENST00000259161	Homo sapiens ribosomal protein S6 kinase, 52kDa, polypeptide 1 (RPS6KC1), mRNA [NM_012424]	RPS6KC1; ribosomal protein S6 kinase, 52kDa, polypeptide 1	NP435941						SHGC-76325; SHGC-53295; A004D08; WI-14762; RH91832; SHGC-76321; SHGC-76323; SHGC-76324
94	131	NM_005105	A_23_P104116	1.9745	1.10167	0.637524	1.08674	2.83529	2.00804	2.3649	2.11781	1.79228	0.586642	1.41197	1.11667	RBM8A	转录相关	Nucleus	other							NM_005105	Hs.552581	2450	ref|NM_005105|gb|AF198620|gb|AF231512|ens|ENST00000254105	Homo sapiens RNA binding motif protein 8A (RBM8A), mRNA [NM_005105]	RBM8A; RNA binding motif protein 8A	THC2254549	NM_005105	21564198, 21850207	GO:0000004(biological_process unknown) GO:0000226(microtubule cytoskeleton organization and biogenesis) GO:0000398(nuclear mRNA splicing, via spliceosome) GO:0003723(RNA binding) GO:0003729(mRNA binding) GO:0005634(nucleus) GO:0005737(cytoplasm) GO:0006396(RNA processing) GO:0006397(mRNA processing) GO:0006406(mRNA-nucleus export) GO:0006810(transport) GO:0007310(oocyte dorsal/ventral axis determ…	GB|AAL27000.1|16589056|AF403014 type II gonadotropin-releasing hormone receptor {Homo sapiens;} , partial (55%)	chr5 (83,272,170-83,277,953)	RH98418; MARC_13480-13481:1003840387:1	NP375689 TC1452676 TC1465099	TC553444	TC267954	TC260712 TC260713 TC274280	TC278054	TC143169
83	90	NM_017869	A_23_P10414	0.292649	0.199566	0.45158	0.639709	0.232242	0.174192	0.290253	0.27547	1.46642	0.705914	1.33326	1.05366	BANP	其他	Nucleus	other							NM_017869	Hs.461705	4856	ref|NM_017869|ref|NM_079837|gb|AK125232|gb|AL157429	Homo sapiens BTG3 associated nuclear protein (BANP), transcript variant 1, mRNA [NM_017869]	BANP; BTG3 associated nuclear protein	THC2260038	NM_079837 NM_017869	22388257, 20408892	GO:0000004(biological_process unknown) GO:0005515(protein binding) GO:0005634(nucleus)	UP|Q96GJ7 (Q96GJ7) BTG3 associated nuclear protein, isoform a, complete	chr16 (86,542,539-86,668,424)		TC1482936	TC550936 TC555416	TC296824	TC259917	TC278749
5	202	NM_016486	A_23_P104151	0.101076	0.0389397	0.522416	0.357107	0.119347	0.0532252	0.0560715	0.055094	2.59569	1.46291	2.2423	1.01774	TMEM69	其他	Unknown	other							NM_016486	Hs.436502	21514	ref|NM_016486|gb|BC064539|gb|BC046130|ens|ENST00000290802	Homo sapiens transmembrane protein 69 (TMEM69), mRNA [NM_016486]	LOC51249; hypothetical protein LOC51249	THC2438894	NM_016486	99087487, 22388257		UP|Q5SWH9 (Q5SWH9) OTTHUMP00000046454, partial (94%)	chr1 (45,822,960-45,828,670)		TC1433727 TC1566032	TC556716	TC273921	TC291682	TC293087
29	10	NM_133376	A_23_P104193	1.69713	1.84153	0.540125	0.452164	5.42867	1.01128	1.61948	1.26937	0.921588	1.19453	5.36812	1.27582	ITGB1	整合素类	Plasma Membrane	transmembrane receptor	Integrin Signaling	4633401G24Rik,AA409975,AA960159,BETA1 INTEGRIN,BETA1 INTEGRIN RECEPTOR,CD29,CD29 antigen,FNRB,GPIIA,INTEGRIN BETA 1 RECEPTOR,Integrin beta 1a,INTEGRIN BETA 1C,INTEGRIN BETA 1D,INTEGRIN BETA1,MDF2,MGC137337,MSK12,VLAB	3688	16412	24511		NM_133376	Hs.429052	16546	ref|NM_133376|ref|NM_033668|ref|NM_033669|ref|NM_033667	Homo sapiens integrin, beta 1 (fibronectin receptor, beta polypeptide, antigen CD29 includes MDF2, MSK12) (ITGB1), transcript variant 1E, mRNA [NM_133376]	ITGB1; integrin, beta 1 (fibronectin receptor, beta polypeptide, antigen CD29 includes MDF2, MSK12)	THC2254823	NM_033667 NM_033668 NM_033669 NM_133376	88007843, 93209984, 91065539, 22388257, 95014744, 98161805, 92202279, 95398646, 95377431	GO:0000074(regulation of cell cycle) GO:0000082(G1/S transition of mitotic cell cycle) GO:0004872(receptor activity) GO:0004895(cell adhesion receptor activity) GO:0005515(protein binding) GO:0005615(extracellular space) GO:0005886(plasma membrane) GO:0006968(cellular defense response) GO:0007155(cell adhesion) GO:0007156(homophilic cell adhesion) GO:0007160(cell-matrix adhesion) GO:0007229(integ…	UP|Q8WUM6 (Q8WUM6) Integrin beta 1, isoform 1A (OTTHUMP00000046253), complete	chr10 (33,229,326-33,287,204)	GDB:181546; D10S2370; PMC59887P1; SHGC-32719; RH40308	NP955694 TC1571548	TC553415 TC572267	TC290749	TC288765 TC289004 TC290728	TC262820
6	47	NM_139313	A_23_P104201	0.599401	0.418602	0.221363	0.500977	1.55796	1.26773	1.34407	1.54924	1.43191	0.441862	1.22894	0.867564	YME1L1	代谢	Cytoplasm	peptidase							NM_139313	Hs.499145	21454	ref|NM_139313|ens|ENST00000279594|gb|CR611030|gb|AF070656	Homo sapiens YME1-like 1 (S. cerevisiae) (YME1L1), nuclear gene encoding mitochondrial protein, transcript variant 2, mRNA [NM_139313]	YME1L1; YME1-like 1 (S. cerevisiae)	THC2240421	NM_139312 NM_139313			YME1-like 1, isoform 2; ATP-dependent metalloprotease FtsH1 homolog [Homo sapiens]	chr10 (27,439,394-27,483,327)	D5S2638
19	27	NM_005029	A_23_P104301	0.605278	0.618169	0.690651	0.590896	0.151603	0.527413	0.186355	0.127818	0.979147	1.16882	0.287446	1.45797	PITX3	转录相关	Nucleus	transcription regulator							NM_005029	Hs.137568	18679	ref|NM_005029|ens|ENST00000278081|gb|AF041339|gb|BC011642	Homo sapiens paired-like homeodomain transcription factor 3 (PITX3), mRNA [NM_005029]	PITX3; paired-like homeodomain transcription factor 3	NP083974				homeodomain protein	chr10 (103,979,933-103,981,830)	Pitx3
51	68	NM_019058	A_23_P104318	1.92514	0.942666	0.513561	0.978832	1.71924	0.343545	0.690999	0.630275	2.04222	0.524667	5.00442	1.09635	DDIT4	细胞因子	Cytoplasm	other							NM_019058	Hs.523012	11758	ref|NM_019058|ens|ENST00000307365|gb|AY090097|gb|CR621890	Homo sapiens DNA-damage-inducible transcript 4 (DDIT4), mRNA [NM_019058]	DDIT4; DNA-damage-inducible transcript 4	NP414769				RTP801 [Homo sapiens]	chr10 (73,703,682-73,705,817)	G19827; A001Z38; SHGC-31334; RH44306; RH78653	NP477434 TC1558128	TC570543	TC269901	TC265575 TC274565	TC289728
56	70	NM_002412	A_23_P104323	0.312629	0.181719	0.566688	0.554929	0.070963	0.0919344	0.110494	0.0771316	1.7204	1.02119	0.771887	1.43254	MGMT	DNA修饰	Nucleus	enzyme	Xenobiotic Metabolism Signaling	AGAT,AGT,AI267024,ATase,MGC107020	4255	17314	25332		NM_002412	Hs.501522	10681	ref|NM_002412|gb|BC000824|gb|BT006714|ens|ENST00000306010	Homo sapiens O-6-methylguanine-DNA methyltransferase (MGMT), mRNA [NM_002412]	MGMT; O-6-methylguanine-DNA methyltransferase	THC2246642		90368638, 90294292, 22388257, 91093213, 90264461, 94261426, 90221855, 90138892	GO:0003677(DNA binding) GO:0003908(methylated-DNA-[protein]-cysteine S-methyltransferase activity) GO:0005634(nucleus) GO:0006266(DNA ligation) GO:0006281(DNA repair) GO:0008168(methyltransferase activity) GO:0009008(DNA-methyltransferase activity) GO:0016740(transferase activity) GO:0043026(regulation of caspase activation) EC 2.1.1.63	UP|MGMT_HUMAN (P16455) Methylated-DNA--protein-cysteine methyltransferase (6-O-methylguanine-DNA methyltransferase) (MGMT) (O-6-methylguanine-DNA-alkyltransferase) , complete	chr10 (131,395,900-131,455,366)		TC1558540	TC571171		TC265860	TC281820
63	74	NM_018472	A_23_P104351	1.5937	1.26554	0.309908	0.778441	1.15799	1.77579	1.71843	1.93931	1.2593	0.398113	0.652098	0.886103	FAM45B	其他	Unknown	other							NM_018472	Hs.434337	9172	ref|NM_018472|ref|NM_207009|ens|ENST00000361432|ens|ENST00000314331	Homo sapiens family with sequence similarity 45, member B (FAM45B), mRNA [NM_018472]	FAM45B; family with sequence similarity 45, member B	THC2236289	NM_018472	20435296, 22388257		UP|F45A_HUMAN (Q8TCE6) Protein FAM45A, complete	chrX (129,354,613-129,356,276)	NIB1107	TC1483542 TC1554738	TC521150	TC276989		TC292200
79	159	NM_004092	A_23_P104362	0.867369	0.46241	0.230217	0.506115	0.751562	0.193546	0.450221	0.246821	1.87576	0.454871	3.88312	1.82408	ECHS1	代谢	Cytoplasm	enzyme	Valine, Leucine and Isoleucine Degradation; Lysine Degradation ; Butanoate Metabolism ; Propanoate Metabolism ; b-alanine Metabolism ; Fatty Acid Biosynthesis (Path 2) ; Tryptophan Metabolism ; Fatty Acid Metabolism	C80529,Enoyl-CoA hydratase, short-chain, 1, mitochondrial,SCEH	1892	93747	140547		NM_004092	Hs.76394	5647	ref|NM_004092|ens|ENST00000248508|gb|CR626651|gb|CR616268	Homo sapiens enoyl Coenzyme A hydratase, short chain, 1, mitochondrial (ECHS1), nuclear gene encoding mitochondrial protein, mRNA [NM_004092]	ECHS1; enoyl Coenzyme A hydratase, short chain, 1, mitochondrial							G54149; G60572; D10S2290; RH67939
73	47	NM_015190	A_23_P104372	0.43486	0.269333	0.442725	0.220944	0.43868	0.425802	0.346324	0.456178	1.61458	2.00379	1.03025	0.759186	DNAJC9	蛋白合成与修饰	Unknown	other							NM_015190	Hs.523037	7049	ref|NM_015190|ens|ENST00000299416|gb|AK094162|gb|AF327347	Homo sapiens DnaJ (Hsp40) homolog, subfamily C, member 9 (DNAJC9), mRNA [NM_015190]	DNAJC9; DnaJ (Hsp40) homolog, subfamily C, member 9	THC2364360					chr10 (74,672,596-74,682,389)	A004V38; SGC32014
65	44	NM_014394	A_23_P104382	3.73627	2.1352	0.788051	0.606311	2.94496	3.5419	3.5523	3.27479	1.74985	1.29975	0.831465	1.08474	GHITM	其他	Unknown	other							NM_014394	Hs.352656	8772	ref|NM_014394|gb|AK098770|gb|BC010354|ens|ENST00000317332	Homo sapiens growth hormone inducible transmembrane protein (GHITM), mRNA [NM_014394]	GHITM; growth hormone inducible transmembrane protein	THC2254513		97264341, 22388257, 21154917, 96207227		UP|GHIT_HUMAN (Q9H3K2) Growth hormone inducible transmembrane protein (Dermal papilla derived protein 2) (My021 protein) (PTD010) (UNQ244/PRO281), complete	chr10 (85,889,238-85,903,276)	G19610; A001T01; D10S2359; WI-18665; G59877	TC1557276	TC517666	TC268684	TC287924	TC278347	TC134791
60	195	NM_033178	A_23_P104413	36.1192	36.4606	11.3426	17.0563	3.17075	13.1805	18.8664	8.90099	0.990637	0.665009	0.240564	2.11959	DUX4	转录相关	Nucleus	transcription regulator							NM_033178		9696	ref|NM_033178|ref|XM_928031|ref|XM_928000|ref|XM_928003	Homo sapiens double homeobox, 4 (DUX4), mRNA [NM_033178]		THC2270135	NM_033178	95258038, 99365298, 21142393	GO:0003700(transcription factor activity) GO:0005634(nucleus) GO:0006355(regulation of transcription, DNA-dependent) GO:0006366(transcription from Pol II promoter)	UP|Q14333 (Q14333) Facioscapulohumeral muscular dystrophy, complete	chr4 (191,369,719-191,379,306)
60	22	NM_080597	A_23_P10442	0.300876	0.129799	0.256781	0.411058	0.225791	0.280642	0.253971	0.383454	2.31801	0.624682	0.804553	0.662324	OSBPL1A	代谢	Cytoplasm	transporter							NM_080597	Hs.370725	9869	ref|NM_080597|ref|NM_133268|ref|NM_018030|ens|ENST00000319481	Homo sapiens oxysterol binding protein-like 1A (OSBPL1A), transcript variant OSBPL1B, mRNA [NM_080597]	OSBPL1A; oxysterol binding protein-like 1A	THC2263135	NM_080597	20419074, 21376257, 21601154, 21264638	GO:0005543(phospholipid binding) GO:0005622(intracellular) GO:0006869(lipid transport) GO:0008202(steroid metabolism) GO:0008203(cholesterol metabolism) GO:0016192(vesicle-mediated transport)	UP|ORP1_HUMAN (Q9BXW6) Oxysterol binding protein-related protein 1 (OSBP-related protein 1) (ORP-1), complete	chr18 (19,996,002-20,231,831)	RH94026; SHGC-106708; RH80820	NP1082010 NP1392243 TC1550996 TC1552020	TC572366	TC292556	TC264614 TC276704 TC288681	TC281353	TC137322
57	49	NM_024045	A_23_P104451	0.908504	0.751213	0.283344	0.621726	1.13541	1.17579	1.41828	2.44617	1.20938	0.455738	0.965653	0.579795	DDX50	转录相关	Nucleus	enzyme							NM_024045	Hs.522984	10487	ref|NM_024045|ens|ENST00000277804|gb|CR618753|gb|AF334103	Homo sapiens DEAD (Asp-Glu-Ala-Asp) box polypeptide 50 (DDX50), mRNA [NM_024045]	DDX50; DEAD (Asp-Glu-Ala-Asp) box polypeptide 50	NP315191
7	157	NM_001007271	A_23_P104471	0.132809	0.0324498	0.407307	0.398213	0.0258047	0.0629025	0.061019	0.0506865	4.09274	1.02284	0.410234	1.20385	DUSP13	代谢	Cytoplasm	phosphatase							NM_001007271	Hs.178170	21129	ref|NM_001007271|ref|NM_001007274|ref|NM_001007273|ref|NM_001007275	Homo sapiens dual specificity phosphatase 13 (DUSP13), transcript variant 1, mRNA [NM_001007271]	DUSP13; dual specificity phosphatase 13	THC2264877	NM_016364	20053896, 22388257	GO:0004721(phosphoprotein phosphatase activity) GO:0006470(protein amino acid dephosphorylation) GO:0007126(meiosis) GO:0007283(spermatogenesis) GO:0008138(protein tyrosine/serine/threonine phosphatase activity) GO:0016021(integral to membrane) GO:0016787(hydrolase activity) EC 3.1.3.16	UP|DUSD_HUMAN (Q9UII6) Dual specificity protein phosphatase 13 (Testis- and skeletal-muscle-specific DSP) , complete	chr10 (76,524,203-76,538,949)	RH94133; SHGC-57611	TC1551740 TC1561162	TC525442 TC548327	TC271091 TC273279	TC258930	TC280937 TC294736
29	162	NM_001015880	A_23_P104492	0.652245	0.194699	27.3274	10.1429	0.540441	0.0870958	0.340284	0.116799	3.35002	2.69425	6.20514	2.91341	PAPSS2	代谢	Cytoplasm	enzyme							NM_001015880	Hs.524491	16394	ref|NM_001015880|ref|NM_004670|gb|BC009894|ens|ENST00000361000	Homo sapiens 3'-phosphoadenosine 5'-phosphosulfate synthase 2 (PAPSS2), transcript variant 2, mRNA [NM_001015880]	PAPSS2; 3'-phosphoadenosine 5'-phosphosulfate synthase 2	THC2241675		20026854, 98337975, 22388257, 20145452, 98442651, 98377817	GO:0000103(sulfate assimilation) GO:0001501(skeletal development) GO:0003824(catalytic activity) GO:0004020(adenylyl-sulfate kinase activity) GO:0004781(sulfate adenylyltransferase (ATP) activity) GO:0005524(ATP binding) GO:0005622(intracellular) GO:0005623(cell) GO:0006139(nucleobase, nucleoside, nucleotide and nucleic acid metabolism) GO:0006555(methionine metabolism) GO:0009507(chloroplast) GO…	GB|AAF12761.1|6466026|AF173365 ATP sulfurylase/APS kinase isoform SK2 {Homo sapiens;} , complete	chr10 (89,409,638-89,496,144)	A006H32; G20816	NP046856 NP383968 NP383969 TC1416121 TC1448303 TC1556869 TC1556870	TC523229 TC536585 TC539643 TC567228	TC283567 TC292469 TC297389	TC262799 TC271683 TC272111	TC274415 TC278413	TC135007
74	178	NM_014661	A_23_P104509	0.222131	0.155759	0.221363	0.500977	0.0322559	0.159676	0.0511241	0.0484827	1.42612	0.441862	0.202009	1.05448	FAM53B	其他	Unknown	other							NM_014661	Hs.129195	6703	ref|NM_014661|gb|BC031654|ens|ENST00000357515|ens|ENST00000337318	Homo sapiens family with sequence similarity 53, member B (FAM53B), mRNA [NM_014661]	FAM53B; family with sequence similarity 53, member B	THC2398701		98116655, 96127530		full-length cDNA clone CS0DD006YP10 of Neuroblastoma Cot 50-normalized of Homo sapiens (human)	chr10 (126,297,735-126,360,618)	RH25363; RH44640; RH103662; RH44867; STS-AA007633
62	41	AK001176	A_23_P104540	13.7709	106.254	55.7391	30.1331	55.5221	74.6072	56.5745	54.7502	0.129605	1.84976	0.744192	1.03332	AK001176	其他	Unknown	other							AK001176	Hs.370414	9420	gb|AK001176|ens|ENST00000319650|thc|THC2241954	Homo sapiens cDNA FLJ10314 fis, clone NT2RM2000374. [AK001176]	NODAL; nodal homolog (mouse)							RH44263; PMC171388P1
8	61	NM_002804	A_23_P104605	0.426633	0.275823	0.398453	0.63714	0.312882	0.169353	0.211093	0.101373	1.54676	0.625377	1.84752	2.08234	PSMC3	代谢	Nucleus	transcription regulator							NM_002804	Hs.250758	21010	ref|NM_002804|ens|ENST00000298852|gb|CR605143|gb|CR598777	Homo sapiens proteasome (prosome, macropain) 26S subunit, ATPase, 3 (PSMC3), mRNA [NM_002804]	PSMC3; proteasome (prosome, macropain) 26S subunit, ATPase, 3							STS-L36869
15	114	NM_152312	A_23_P104617	0.302051	0.223904	0.380744	0.400782	0.0838653	0.237094	0.0775107	0.0572978	1.34902	0.950002	0.353722	1.35277	GYLTL1B	代谢	Unknown	enzyme							NM_152312	Hs.86543	19452	ref|NM_152312|gb|CR597410|gb|AK092526|ens|ENST00000298826	Homo sapiens glycosyltransferase-like 1B (GYLTL1B), mRNA [NM_152312]	GYLTL1B; glycosyltransferase-like 1B
68	138	ENST00000278505	A_23_P104624	0.601752	0.535422	0.850032	1.55431	0.73866	2.32739	0.448572	2.15968	1.12388	0.546886	0.317377	0.207703	ENST00000278505	其他	Unknown	enzyme							ENST00000278505	Hs.167115	8033	ens|ENST00000278505|gb|AB020637|gb|AF131747|gb|XM_290546	Homo sapiens mRNA for KIAA0830 protein, partial cds. [AB020637]	KIAA0830; KIAA0830 protein	THC2248591		22388257, 99156230		full-length cDNA clone CS0DI043YM01 of Placenta Cot 25-normalized of Homo sapiens (human)	chr11 (94,462,634-94,502,849)	A005U34; G20516; RH11665
74	44	NM_004552	A_23_P10463	3.69866	3.36667	0.336471	1.10472	4.28036	6.08219	4.41316	3.32547	1.09861	0.304576	0.703753	1.32708	NDUFS5	代谢	Cytoplasm	enzyme							NM_004552	Hs.472185	6837	ref|NM_004552|ens|ENST00000302794|gb|AF086268|gb|AF020352	Homo sapiens NADH dehydrogenase (ubiquinone) Fe-S protein 5, 15kDa (NADH-coenzyme Q reductase) (NDUFS5), mRNA [NM_004552]	NDUFS5; NADH dehydrogenase (ubiquinone) Fe-S protein 5, 15kDa (NADH-coenzyme Q reductase)	THC2243729	NM_004552	22388257, 98318631, 92389317, 99169820	GO:0003954(NADH dehydrogenase activity) GO:0005624(membrane fraction) GO:0005739(mitochondrion) GO:0006120(mitochondrial electron transport, NADH to ubiquinone) GO:0008137(NADH dehydrogenase (ubiquinone) activity) GO:0016491(oxidoreductase activity) EC 1.6.5.3 EC 1.6.99.3	GB|CAG33185.1|48145925|CR456904 NDUFS5 {Homo sapiens;} , complete	chr1 (39,161,080-39,169,408)		TC1447819 TC1557785	TC519109 TC519110	TC271029	TC276464	TC278033
70	164	AW512036	A_23_P104635	0.470119	0.39751	0.486998	0.739905	0.196761	0.39677	0.179759	0.178505	1.18266	0.65819	0.495907	1.00703	AW512036	其他	Unknown	other							AW512036		7577	gb|AW512036|gb|AI952281|gb|AA480147|gb|AA530982	AW512036 xx68g03.x1 NCI_CGAP_Lym12 Homo sapiens cDNA clone IMAGE:2848852 3' similar to contains element MER19 repetitive element ;, mRNA sequence [AW512036]
82	175	NM_013265	A_23_P104641	0.276195	0.196321	0.486998	0.598603	0.206438	0.125805	0.120389	0.0991692	1.40685	0.813556	1.64093	1.21397	C11orf2	其他	Unknown	other							NM_013265	Hs.277517	4986	ref|NM_013265|gb|BC007198|gb|CR606643|ens|ENST00000279281	Homo sapiens chromosome 11 open reading frame2 (C11orf2), mRNA [NM_013265]	C11orf2; chromosome 11 open reading frame2	THC2255696	NM_013265	98277456, 22388257	GO:0000004(biological_process unknown) GO:0005554(molecular_function unknown) GO:0016021(integral to membrane)	UP|Q96DF4 (Q96DF4) C11orf2 protein (Fragment), complete	chr11 (64,620,259-64,635,782)		TC1412502	TC553973	TC273369 TC284884		TC278977 TC278978
68	145	NM_005877	A_23_P104680	0.313804	0.160626	0.247926	0.480424	0.151603	0.0919344	0.131933	0.130022	1.95363	0.516056	1.64903	1.0147	SF3A1	其他	Nucleus	other							NM_005877		8026	ref|NM_005877|ref|NM_001005409|ens|ENST00000215793|gb|CR610639	Homo sapiens splicing factor 3a, subunit 1, 120kDa (SF3A1), transcript variant 1, mRNA [NM_005877]
97	94	BC014095	A_23_P104689	0.285597	0.196321	0.239072	0.313432	0.132249	0.149998	0.0445274	0.0528902	1.45474	0.762754	0.881671	0.841883	RELA	癌基因相关	Nucleus	transcription regulator	T Cell Receptor Signaling; PTEN Signaling ; IL-10 Signaling ; Toll-like Receptor Signaling ; NF-b Signaling ; Xenobiotic Metabolism Signaling	MGC131774,NF-kappaB,NFkB,NFKB P65,NFKB/P65,NFKB3,P65,p65 Nfkb,p65RelA	5970	19697	309165		BC014095	Hs.502875	1842	gb|BC014095|gb|BC033522|gb|BC011603|ens|ENST00000308546	Homo sapiens v-rel reticuloendotheliosis viral oncogene homolog A, nuclear factor of kappa light polypeptide gene enhancer in B-cells 3, p65 (avian), mRNA (cDNA clone IMAGE:4547184), complete cds. [BC014095]	RELA; v-rel reticuloendotheliosis viral oncogene homolog A, nuclear factor of kappa light polypeptide gene enhancer in B-cells 3, p65 (avian)	THC2255391	NM_021975	94108445, 99430097, 99081291, 91173312, 94171053, 22515794, 92123171, 20127929	GO:0000074(regulation of cell cycle) GO:0003677(DNA binding) GO:0003700(transcription factor activity) GO:0004871(signal transducer activity) GO:0005515(protein binding) GO:0005634(nucleus) GO:0005667(transcription factor complex) GO:0005737(cytoplasm) GO:0006355(regulation of transcription, DNA-dependent) GO:0006366(transcription from Pol II promoter) GO:0006916(anti-apoptosis) GO:0006952(defens…	UP|TF65_HUMAN (Q04206) Transcription factor p65 (Nuclear factor NF-kappa-B p65 subunit), complete	chr11 (65,177,627-65,187,001)	NFKB3; RH44538	NP816421 TC1568678	TC572290	TC297297	TC262885	TC297355
93	161	NM_145065	A_23_P104694	0.168067	0.102217	1.07139	1.75214	0.141926	0.227417	0.0989498	0.180708	1.64422	0.611479	0.624079	0.547566	PELI3	受体	Unknown	other							NM_145065	Hs.549285	2635	ref|NM_145065|gb|AK094060|gb|BC025723|ens|ENST00000320740	Homo sapiens pellino homolog 3 (Drosophila) (PELI3), mRNA [NM_145065]	MGC35521; pellino 3 alpha	THC2237485	NM_145065	22388257, 22756745, 22354683	GO:0005515(protein binding) GO:0008063(Toll signaling pathway)	UP|PLI3_HUMAN (Q8N2H9) Pellino protein homolog 3 (Pellino 3), complete	chr11 (65,990,965-66,001,384)
64	1	NM_152713	A_23_P104732	0.975496	0.728498	0.495852	0.72449	0.364492	0.387092	0.425484	0.319545	1.33905	0.684415	0.941614	1.33153	STT3A	跨膜蛋白相关	Plasma Membrane	enzyme							NM_152713	Hs.504237	9030	ref|NM_152713|ens|ENST00000257352|ens|ENST00000358725|gb|CR606556	Homo sapiens STT3, subunit of the oligosaccharyltransferase complex, homolog A (S. cerevisiae) (STT3A), mRNA [NM_152713]	ITM1; integral membrane protein 1
68	70	AB058770	A_23_P104741	0.1998	0.157381	0.548979	0.781011	0.0612862	0.130644	0.0412291	0.0396677	1.26953	0.702909	0.46911	1.03936	KIRREL3	免疫球蛋白相关	Unknown	other							AB058770	Hs.549215	8101	gb|AB058770|gb|AY358760|gb|BC042432|ens|ENST00000278934	Homo sapiens mRNA for KIAA1867 protein, partial cds. [AB058770]	KIRREL3; kin of IRRE like 3 (Drosophila)	THC2250296		21245130, 97388752, 96225446, 96067535, 22388257, 94061985, 93390967, 95269711	GO:0005886(plasma membrane)	UP|KIR3_HUMAN (Q8IZU9) Kin of IRRE-like protein 3 precursor (Kin of irregular chiasm-like protein 3) (Nephrin-like 2) (UNQ5923/PRO19814), complete	chr11 (125,798,478-125,938,318)	RH91997; G59492; WI-12535	NP577633	TC526373
28	9	NM_006106	A_23_P104762	0.205677	0.142779	0.318762	0.251773	0.232242	0.125805	0.0626682	0.055094	1.44053	1.26607	1.84605	1.13748	YAP1	转录相关	Nucleus	transcription regulator							NM_006106	Hs.503692	16762	ref|NM_006106|gb|AY316529|gb|BC038235|gb|CR618214	Homo sapiens Yes-associated protein 1, 65kDa (YAP1), mRNA [NM_006106]	YAP1; Yes-associated protein 1, 65kDa	THC2400384	NM_006106	95372370, 22388257, 97347517, 95301570	GO:0005515(protein binding)	UP|YAP1_HUMAN (P46937) 65 kDa Yes-associated protein (YAP65), complete	chr11 (101,486,805-101,609,486)	SHGC-32695; HUM000S656; RH47129	TC1556526	TC560522	TC283400	TC286060	TC278302
72	84	NM_006006	A_23_P104804	0.225657	0.210924	0.62867	1.02765	0.616088	8.02249	0.595348	0.828614	1.06985	0.611757	0.0767951	0.718487	ZBTB16	锌指蛋白类	Nucleus	transcription regulator							NM_006006	Hs.171299	7227	ref|NM_006006|ref|NM_001018011|ens|ENST00000335953|ens|ENST00000310883	Homo sapiens zinc finger and BTB domain containing 16 (ZBTB16), transcript variant 1, mRNA [NM_006006]	ZBTB16; zinc finger and BTB domain containing 16	NP510409						A008C32; ZNF145; SHGC-33207
39	36	NM_025164	A_23_P104833	0.448963	0.418602	0.168236	0.292879	0.174182	0.270965	0.230883	0.198338	1.07253	0.57442	0.642821	1.16409	KIAA0999	信号转导相关	Unknown	kinase							NM_025164	Hs.167451	14370	ref|NM_025164|gb|BC063887|gb|AB209327|ens|ENST00000292055	Homo sapiens KIAA0999 protein (KIAA0999), mRNA [NM_025164]	KIAA0999; KIAA0999 protein							WI-19362; WI-17649; RH102942
95	21	ENST00000355343	A_23_P104867	0.320856	0.334233	0.256781	0.567774	0.1387	0.164514	0.0593699	0.0595015	0.959977	0.452258	0.84309	0.997787	ENST00000355343	G蛋白相关	Unknown	other							ENST00000355343		2345	ens|ENST00000355343|thc|THC2460322	Q8NH82 (Q8NH82) Seven transmembrane helix receptor, complete [THC2460322]		THC2460322		21676863, 21015403, 20469363, 21864068		UP|Q8NH82 (Q8NH82) Seven transmembrane helix receptor, complete	chr11 (123,534,338-123,535,048)		TC1454168	TC567756
63	23	NM_017425	A_23_P104876	0.206852	0.0892369	0.35418	0.865791	0.167731	0.222578	0.267164	0.130022	2.31801	0.409083	0.753581	2.05477	SPA17	精子相关	Plasma Membrane	other							NM_017425	Hs.286233	9223	ref|NM_017425|ens|ENST00000227135|gb|BC019224|gb|BC032457	Homo sapiens sperm autoantigenic protein 17 (SPA17), mRNA [NM_017425]	SPA17; sperm autoantigenic protein 17	THC2248022	NM_017425	98171958, 22280349, 22388257, 97264490, 95046885, 96305346	GO:0007165(signal transduction) GO:0007283(spermatogenesis) GO:0007338(fertilization (sensu Animalia)) GO:0008603(cAMP-dependent protein kinase regulator activity) GO:0016020(membrane)	homologue to UP|SP17_PAPHA (Q95230) Sperm surface protein Sp17 (Sperm autoantigenic protein 17), complete	chr11 (124,048,988-124,070,023)	RH104125	TC1556767	TC539146			TC294221
1	90	NM_019055	A_23_P104881	0.149263	0.0859919	0.283344	0.763027	0.0258047	0.0822571	0.0346324	0.0220376	1.73577	0.371342	0.313708	1.57152	ROBO4	其他	Unknown	other							NM_019055	Hs.524121	22486	ref|NM_019055|ens|ENST00000319925|gb|AK000805|gb|BC014995	Homo sapiens roundabout homolog 4, magic roundabout (Drosophila) (ROBO4), mRNA [NM_019055]	ROBO4; roundabout homolog 4, magic roundabout (Drosophila)	THC2246758	NM_019055			Roundabout homolog 4, magic roundabout [Homo sapiens]	chr11 (124,258,797-124,273,002)	D11S4668; D11S4610	NP586436 TC1571037	TC563339			TC265340
9	91	NM_001418	A_23_P104892	3.18623	1.27365	0.247926	0.562636	4.88677	0.677412	1.60958	1.62637	2.50164	0.440651	7.21388	0.989675	EIF4G2	蛋白合成与修饰	Cytoplasm	translation regulator							NM_001418	Hs.183684	20765	ref|NM_001418|ens|ENST00000339995|gb|BC111548|gb|CR611226	Homo sapiens eukaryotic translation initiation factor 4 gamma, 2 (EIF4G2), mRNA [NM_001418]	EIF4G2; eukaryotic translation initiation factor 4 gamma, 2	NP088967						STS-AA009836; D11S3958
76	58	NM_001004064	A_23_P104902	0.165717	0.123309	0.318762	0.529237	0.351589	6.64347	0.141828	0.156467	1.34391	0.602304	0.0529225	0.906441	OR8J3	受体	Unknown	other							NM_001004064		6393	ref|NM_001004064|ens|ENST00000301529|thc|THC2456609	Homo sapiens olfactory receptor, family 8, subfamily J, member 3 (OR8J3), mRNA [NM_001004064]		THC2456609		21676863, 22202146, 21864068	GO:0001584(rhodopsin-like receptor activity) GO:0004872(receptor activity) GO:0004930(G-protein coupled receptor activity) GO:0004984(olfactory receptor activity) GO:0005549(odorant binding) GO:0005887(integral to plasma membrane) GO:0007186(G-protein coupled receptor protein signaling pathway) GO:0007608(perception of smell) GO:0016021(integral to membrane)	UP|O8J3_HUMAN (Q8NGG0) Olfactory receptor 8J3, complete	chr11 (55,660,823-55,661,770)
59	97	NM_001004743	A_23_P104939	0.407828	0.404	0.256781	0.218375	0.112896	0.401608	0.21769	0.207153	1.00948	1.17587	0.281109	1.05086	OR5M9	受体	Unknown	other							NM_001004743		10009	ref|NM_001004743|ens|ENST00000279791|thc|THC2423378	Homo sapiens olfactory receptor, family 5, subfamily M, member 9 (OR5M9), mRNA [NM_001004743]		THC2423378		21676863, 22202146, 21864068	GO:0001584(rhodopsin-like receptor activity) GO:0004872(receptor activity) GO:0004930(G-protein coupled receptor activity) GO:0004984(olfactory receptor activity) GO:0005549(odorant binding) GO:0005887(integral to plasma membrane) GO:0007165(signal transduction) GO:0007186(G-protein coupled receptor protein signaling pathway) GO:0007608(perception of smell) GO:0016021(integral to membrane)	UP|O5M9_HUMAN (Q8NGP3) Olfactory receptor 5M9, complete	chr11 (55,986,521-55,987,453)
38	58	NM_015959	A_23_P104942	0.488923	0.165494	0.664088	1.30254	0.296754	0.14516	0.291902	0.242414	2.95433	0.50984	2.04433	1.20415	TXNDC14	其他	Unknown	enzyme							NM_015959	Hs.279861	14563	ref|NM_015959|ens|ENST00000278422|gb|CR625628|gb|CR594873	Homo sapiens thioredoxin domain containing 14 (TXNDC14), mRNA [NM_015959]	TMX2; thioredoxin-related transmembrane protein 2	NP212201					chr11 (57,236,618-57,265,020)	RH18244
10	35	NM_198531	A_23_P10497	0.228008	0.0843695	0.433871	0.344261	0.245145	0.0870958	0.126986	0.0969654	2.70249	1.26029	2.81466	1.3096	ATP9B	细胞因子	Cytoplasm	transporter							NM_198531	Hs.465475	20606	ref|NM_198531|gb|AK127634|gb|AL096735|ens|ENST00000307671	Homo sapiens ATPase, Class II, type 9B (ATP9B), mRNA [NM_198531]	ATP9B; ATPase, Class II, type 9B	THC2310664		98217376, 22388257, 21064499, 20473714		ATPase	chr18 (75,205,300-75,238,957)	D18S909E; G59488; A004F30; WI-11906
104	53	NM_004183	A_23_P104992	0.104601	0.0275823	0.230217	0.516392	0.0677374	0.0677412	0.0346324	0.0418714	3.79233	0.445819	0.999944	0.827113	VMD2	发育相关	Plasma Membrane	other							NM_004183	Hs.132319	378	ref|NM_004183|gb|BC015220|gb|AF057169|gb|AF057170	Homo sapiens vitelliform macular dystrophy 2 (Best disease, bestrophin) (VMD2), mRNA [NM_004183]	VMD2; vitelliform macular dystrophy 2 (Best disease, bestrophin)	THC2248485	NM_004183	98367043, 98112782, 21138457, 22388257, 99265978, 99381534, 99320852, 21902086, 98324772, 22917481	GO:0000004(biological_process unknown) GO:0005216(ion channel activity) GO:0005554(molecular_function unknown) GO:0005624(membrane fraction) GO:0006811(ion transport) GO:0007601(visual perception) GO:0016021(integral to membrane) GO:0016323(basolateral plasma membrane)	UP|VMD2_HUMAN (O76090) Bestrophin 1 (Vitelliform macular dystrophy protein 2) (TU15B), complete	chr11 (61,474,406-61,488,518)	A002P06; RH103259; WI-15952; D11S3983; RH12899; STS-L20941	TC1551359	TC571537		TC289371	TC298965	TC142004
39	58	NM_000327	A_23_P105002	0.486573	1.3564	0.844895	1.9294	0.0741886	0.508059	0.455169	1.06882	0.358723	0.437905	0.146024	0.42586	ROM1	受体	Plasma Membrane	other							NM_000327	Hs.281564	14348	ref|NM_000327|ens|ENST00000278833|gb|L07894|gb|BC008100	Homo sapiens retinal outer segment membrane protein 1 (ROM1), mRNA [NM_000327]	ROM1; retinal outer segment membrane protein 1	THC2236694	NM_000327	96190383, 94108464, 93278386, 22388257, 92304584, 21314992, 97470801, 96121588	GO:0005515(protein binding) GO:0005887(integral to plasma membrane) GO:0007155(cell adhesion) GO:0007601(visual perception) GO:0008020(G-protein coupled photoreceptor activity)	UP|ROM1_HUMAN (Q03395) ROD outer segment membrane protein 1 (ROSP1), complete	chr11 (62,137,130-62,139,195)	ROM1; STS-L07894; WI-9219	TC1556648	TC518580			TC267499
4	143	NM_015459	A_23_P105028	0.195099	0.0811245	0.380744	0.81184	0.24837	0.174192	0.0461766	0.0572978	2.40494	0.468988	1.42585	0.805905	DKFZP564J0863	发育相关	Unknown	other							NM_015459		21788	ref|NM_015459|ens|ENST00000332645|ens|ENST00000357535|gb|AL117600	Homo sapiens DKFZP564J0863 protein (DKFZP564J0863), mRNA [NM_015459]
12	36	NM_021134	A_23_P105044	0.314979	0.134667	0.938577	1.55688	0.235468	0.0677412	0.115441	0.0925579	2.33896	0.602857	3.476	1.24723	MRPL23	蛋白合成与修饰	Unknown	other							NM_021134	Hs.3254	20175	ref|NM_021134|ens|ENST00000228013|gb|U26596|gb|Z49254	Homo sapiens mitochondrial ribosomal protein L23 (MRPL23), nuclear gene encoding mitochondrial protein, mRNA [NM_021134]	MRPL23; mitochondrial ribosomal protein L23	THC2257507	NM_021134	98008916, 96081210, 21293042, 22388257	GO:0003723(RNA binding) GO:0003735(structural constituent of ribosome) GO:0005622(intracellular) GO:0005762(mitochondrial large ribosomal subunit) GO:0005840(ribosome) GO:0006412(protein biosynthesis) GO:0007046(ribosome biogenesis) EC 3.6.5.3	UP|Q16540 (Q16540) L23-related gene protein (Mitochondrial ribosomal protein L23) (Ribosomal protein L23-related product), complete	chr11 (1,925,084-1,934,423)		TC1555045	TC572674	TC281215	TC277467	TC290984
46	159	NM_001014795	A_23_P105063	0.781572	0.33261	0.185945	0.603742	0.703179	0.174192	0.181408	0.229191	2.34981	0.307987	4.03681	0.791514	ILK	整合素类	Plasma Membrane	kinase							NM_001014795	Hs.5158	12742	ref|NM_001014795|ref|NM_004517|ref|NM_001014794|ens|ENST00000299421	Homo sapiens integrin-linked kinase (ILK), transcript variant 3, mRNA [NM_001014795]	ILK; integrin-linked kinase	NP084429						WI-22555; RH12375; A002C40
79	48	NM_001005174	A_23_P105071	0.330258	0.31963	0.0619815	0.421335	0.054835	0.164514	0.0445274	0.0440752	1.03325	0.147108	0.333315	1.01026	OR52N2	G蛋白相关	Unknown	other							NM_001005174		5758	ref|NM_001005174|ens|ENST00000317037|thc|NP511409	Homo sapiens olfactory receptor, family 52, subfamily N, member 2 (OR52N2), mRNA [NM_001005174]		NP511409				seven transmembrane helix receptor [Homo sapiens]	chr11 (5,798,142-5,799,107)
35	134	NM_006435	A_23_P105100	6.09039	3.41696	0.566688	1.9294	3.55137	4.2435	10.9356	6.30937	1.7824	0.293711	0.836897	1.73323	IFITM2	跨膜蛋白相关	Unknown	other							NM_006435	Hs.174195	15132	ref|NM_006435|ref|NM_021034|ens|ENST00000327366|ens|ENST00000332268	Homo sapiens interferon induced transmembrane protein 2 (1-8D) (IFITM2), mRNA [NM_006435]	IFITM2; interferon induced transmembrane protein 2 (1-8D)	NP094558						PMC299790P4; RH17821
38	57	NM_016521	A_23_P10513	0.424282	0.295293	0.593252	0.81184	0.209663	0.174192	0.0758615	0.0771316	1.43682	0.73075	1.20364	0.983533	TFDP3	转录相关	Nucleus	transcription regulator							NM_016521	Hs.142908	14564	ref|NM_016521|gb|AF219119|thc|THC2241146	Homo sapiens transcription factor Dp family, member 3 (TFDP3), mRNA [NM_016521]	TFDP3; transcription factor Dp family, member 3	THC2241146	NM_016521	94019777, 93188967, 21999559, 94010284, 22092308, 22388257, 94313991, 98025478, 97294022, 95257935	GO:0000074(regulation of cell cycle) GO:0003677(DNA binding) GO:0003700(transcription factor activity) GO:0003713(transcription coactivator activity) GO:0005634(nucleus) GO:0005667(transcription factor complex) GO:0006355(regulation of transcription, DNA-dependent) GO:0006357(regulation of transcription from Pol II promoter) GO:0006915(apoptosis) GO:0007049(cell cycle) GO:0008283(cell proliferati…	UP|Q9NZ54 (Q9NZ54) E2F-like protein (Transcription factor Dp family, member 3), complete	chrX (132,076,218-132,077,905)
76	153	NM_001752	A_23_P105138	0.819182	0.37155	0.398453	0.488132	0.912842	0.246771	0.445274	0.434141	2.20477	0.816281	3.69914	1.02564	CAT	代谢	Cytoplasm	enzyme							NM_001752	Hs.502302	6298	ref|NM_001752|ens|ENST00000241052|gb|CR609505|gb|CR613834	Homo sapiens catalase (CAT), mRNA [NM_001752]	CAT; catalase	THC2255462	NM_001752	86286546, 20124014, 86286565, 21065390, 82205126, 20133173, 94110338, 85054813	GO:0004096(catalase activity) GO:0004601(peroxidase activity) GO:0005737(cytoplasm) GO:0005739(mitochondrion) GO:0005777(peroxisome) GO:0005886(plasma membrane) GO:0006118(electron transport) GO:0006952(defense response) GO:0006979(response to oxidative stress) GO:0007568(aging) GO:0008340(determination of adult life span) GO:0016209(antioxidant activity) GO:0016339(calcium-dependent cell-cell ad…	PIR|A23646|CSHU catalase precursor [validated] - human {Homo sapiens;} , complete	chr11 (34,417,052-34,450,189)	WI-19159; RH45987; STS-H15685; D11S4340; RH26629; STS-X04076; SHGC-132034
91	160	NM_004055	A_23_P105197	0.25739	0.212546	0.664088	0.642278	0.354815	1.16612	0.115441	0.114596	1.21098	1.03396	0.304271	1.00738	CAPN5	细胞因子	Cytoplasm	peptidase							NM_004055	Hs.248153	3066	ref|NM_004055|gb|AK094150|gb|BC018123|gb|AK128124	Homo sapiens calpain 5 (CAPN5), mRNA [NM_004055]	CAPN5; calpain 5	THC2237001	NM_004055	98042481, 22388257, 97480729	GO:0004198(calpain activity) GO:0005622(intracellular) GO:0006508(proteolysis and peptidolysis) GO:0007165(signal transduction) GO:0016787(hydrolase activity) EC 3.4.22.17	UP|CAN5_HUMAN (O15484) Calpain 5 (nCL-3) (htra-3) , complete	chr11 (76,455,606-76,514,844)	WI-18290; RH78791; D11S2312E; RH47480; A003B31; A006A01	NP843437 TC1570048	TC570078	TC272485	TC288882	TC300301	TC145192
63	132	NM_001987	A_23_P105264	0.243286	0.183341	0.62867	0.565205	0.125798	0.232255	0.136881	0.112392	1.32696	1.11229	0.541636	1.21789	ETV6	转录相关	Nucleus	transcription regulator							NM_001987	Hs.504765	9114	ref|NM_001987|ens|ENST00000266427|gb|BC043399|thc|THC2248191	Homo sapiens ets variant gene 6 (TEL oncogene) (ETV6), mRNA [NM_001987]	ETV6; ets variant gene 6 (TEL oncogene)	THC2248191	NM_001987	96338576, 95299153, 99431599, 95281567, 22590457, 22388257, 94221647	GO:0000074(regulation of cell cycle) GO:0003677(DNA binding) GO:0003700(transcription factor activity) GO:0005515(protein binding) GO:0005622(intracellular) GO:0005634(nucleus) GO:0006355(regulation of transcription, DNA-dependent) GO:0008151(cell growth and/or maintenance) GO:0030154(cell differentiation)	UP|ETV6_HUMAN (P41212) Transcription factor ETV6 (ETS-related protein Tel1) (Tel) (ETS translocation variant 6), complete	chr12 (11,796,344-11,935,851)	D12S1898; RH15745; RH69295; STS-U11732; D12S1114	NP052428 TC1550533 TC1560786	TC521278	TC268639	TC293603	TC276772 TC283166
4	207	NM_003428	A_23_P105276	0.132809	0.0502972	0.239072	0.54979	0.0999933	0.0967731	0.0676157	0.158671	2.64048	0.434841	1.03328	0.426138	ZNF84	锌指蛋白类	Nucleus	other							NM_003428	Hs.445019	21724	ref|NM_003428|gb|BC062552|ens|ENST00000333588|ens|ENST00000327668	Homo sapiens zinc finger protein 84 (HPF2) (ZNF84), mRNA [NM_003428]	ZNF84; zinc finger protein 84 (HPF2)	THC2237060	NM_003428	20280091, 92051312, 22388257, 89377476, 20247426	GO:0003676(nucleic acid binding) GO:0003677(DNA binding) GO:0003700(transcription factor activity) GO:0005634(nucleus) GO:0006355(regulation of transcription, DNA-dependent) GO:0008270(zinc ion binding) GO:0016564(transcriptional repressor activity) GO:0030097(hemopoiesis)	UP|Q86XU8 (Q86XU8) ZNF84 protein (Fragment), complete	chr12 (132,224,219-132,246,542)	D12S2113; RH78048
75	145	NM_001414	A_23_P105313	0.43486	0.214169	0.770342	1.46953	0.587057	0.493543	0.422186	0.923375	2.03045	0.524208	1.18948	0.45722	EIF2B1	蛋白合成与修饰	Cytoplasm	translation regulator							NM_001414	Hs.78592	6521	ref|NM_001414|gb|CR609524|gb|CR606092|gb|CR602086	Homo sapiens eukaryotic translation initiation factor 2B, subunit 1 alpha, 26kDa (EIF2B1), mRNA [NM_001414]	EIF2B1; eukaryotic translation initiation factor 2B, subunit 1 alpha, 26kDa	NP094228						G59913; A006F32; G43592; G20768; WI-12310
20	158	BC009492	A_23_P105361	1.18352	5.14978	1.84174	2.36615	2.51596	5.28865	3.07074	2.25445	0.22982	0.778367	0.475728	1.36208	MGC16384	其他	Unknown	other							BC009492		18333	gb|BC009492|gb|AK001057|ref|XM_498435|thc|THC2251669	Homo sapiens hypothetical protein MGC16384, mRNA (cDNA clone MGC:16384 IMAGE:3937896), complete cds. [BC009492]
90	16	NM_017822	A_23_P105372	0.71223	0.550024	0.247926	0.31857	0.528997	0.256449	0.400747	0.288693	1.29491	0.778246	2.06278	1.38814	C12orf41	其他	Unknown	other							NM_017822	Hs.505412	3425	ref|NM_017822|gb|BC009746|gb|AK000443|gb|AL834467	Homo sapiens chromosome 12 open reading frame 41 (C12orf41), mRNA [NM_017822]	FLJ20436; hypothetical protein FLJ20436							RH65757
22	155	NM_006431	A_23_P105392	2.65735	0.876144	0.247926	0.395644	3.6933	2.0903	3.00477	2.35141	3.033	0.62664	1.76688	1.27786	CCT2	细胞因子	Cytoplasm	kinase							NM_006431	Hs.189772	17906	ref|NM_006431|gb|CR599514|gb|CR615034|ens|ENST00000299300	Homo sapiens chaperonin containing TCP1, subunit 2 (beta) (CCT2), mRNA [NM_006431]	CCT2; chaperonin containing TCP1, subunit 2 (beta)	THC2274605		99269022, 22388257, 99038262, 95041331	GO:0000003(reproduction) GO:0000004(biological_process unknown) GO:0000074(regulation of cell cycle) GO:0002119(larval development (sensu Nematoda)) GO:0003754(chaperone activity) GO:0005524(ATP binding) GO:0005737(cytoplasm) GO:0005832(chaperonin-containing T-complex) GO:0006457(protein folding) GO:0008372(cellular_component unknown) GO:0009792(embryonic development (sensu Animalia)) GO:0040007(…	SP|P78371|TCPB_HUMAN T-complex protein 1, beta subunit (TCP-1-beta) (CCT-beta). {Homo sapiens;} , complete	chr12 (68,265,423-68,281,621)	RH69725; WI-19751	TC1558913	TC517990	TC279441	TC261281	TC263048	TC142709 TC142710
52	205	NM_006301	A_23_P105405	0.148087	0.123309	0.425016	0.526668	0.0645118	0.120966	0.0791598	0.0705203	1.20094	0.80699	0.533304	1.12251	MAP3K12	细胞周期相关	Cytoplasm	kinase	SAPK/JNK Signaling; B Cell Receptor Signaling	DLK,MUK,PK,ZPK,ZPKP1	7786	26404	25579		NM_006301	Hs.211601	11406	ref|NM_006301|gb|AK094195|gb|U07358|ens|ENST00000267079	Homo sapiens mitogen-activated protein kinase kinase kinase 12 (MAP3K12), mRNA [NM_006301]	MAP3K12; mitogen-activated protein kinase kinase kinase 12	THC2265570	NM_006301	22388257, 96365388, 96279269, 94311945, 95074107	GO:0000287(magnesium ion binding) GO:0004672(protein kinase activity) GO:0004674(protein serine/threonine kinase activity) GO:0004713(protein-tyrosine kinase activity) GO:0005524(ATP binding) GO:0005737(cytoplasm) GO:0005886(plasma membrane) GO:0006468(protein amino acid phosphorylation) GO:0007243(protein kinase cascade) GO:0007254(JNK cascade) GO:0016740(transferase activity) EC 2.7.1.112 EC 2.…	UP|Q8WY25 (Q8WY25) Zipper protein kinase, complete	chr12 (52,160,546-52,179,538)	PMC87148P1; G15864; D12S2095	NP813240 TC1567937	TC568912	TC297236		TC290944	TC143521
99	201	NM_001003940	A_23_P379645	0.0427741	0.215791	0.201933	0.447026	0.135475	0.333867	0.0220637	0.0528902	0.19822	0.451726	0.405774	0.41716	BMF	癌基因相关	Nucleus	enzyme							NM_001003940	Hs.479119	1305	ref|NM_001003940|ref|NM_033503|ref|NM_001003942|ref|NM_001003943	Homo sapiens Bcl2 modifying factor (BMF), transcript variant 1, mRNA [NM_001003940]	Bcl2 modifying factor	THC2258921	NM_001003940
43	138	NM_016312	A_23_P105519	0.306752	0.168739	0.292199	0.441888	0.309657	0.120966	0.191303	0.286489	1.81791	0.661251	2.55986	0.66775	WBP11	DNA修饰	Nucleus	phosphatase							NM_016312	Hs.524281	13408	ref|NM_016312|ens|ENST00000261167|gb|CR607984|gb|AB029309	Homo sapiens WW domain binding protein 11 (WBP11), mRNA [NM_016312]	WBP11; WW domain binding protein 11	THC2255842	NM_016312	21380107, 20062872, 22388257	GO:0003697(single-stranded DNA binding) GO:0005634(nucleus)	UP|Q9Y2W2 (Q9Y2W2) SH3 domain-binding protein SNP70 (Npw38-binding protein NpwBP) (WW domain binding protein 11), complete	chr12 (14,830,670-14,847,746)	RH45743; STS-H03835; WI-18587	NP816380 TC1568653	TC519309	TC279580	TC288883	TC261370
24	83	NM_172240	A_23_P105535	0.130458	0.0454297	0.301053	0.660262	0.0999933	0.0483866	0.0775107	0.158671	2.87164	0.45596	2.06655	0.4885	WDR51B	信号转导相关	Unknown	other							NM_172240	Hs.25130	17548	ref|NM_172240|gb|AK123625|gb|AK027829|ens|ENST00000313546	Homo sapiens WD repeat domain 51B (WDR51B), mRNA [NM_172240]	WDR51B; WD repeat domain 51B	NP526925						RH45433; RH94137; D12S2100
39	75	NM_000616	A_23_P105553	2.02033	1.90805	1.08025	0.819547	0.406424	1.0887	0.483205	0.436344	1.05885	1.3181	0.373313	1.10739	CD4	白细胞抗原类	Plasma Membrane	transmembrane receptor							NM_000616	Hs.17483	14331	ref|NM_000616|ens|ENST00000011653|gb|BC025782|thc|THC2279990	Homo sapiens CD4 antigen (p55) (CD4), mRNA [NM_000616]	CD4; CD4 antigen (p55)	NP437685						SHGC-12737; A007D38; PMC155019P1; GDB:384737
38	64	NM_020244	A_23_P105571	0.433684	0.171984	0.557834	0.364814	0.225791	0.0822571	0.171513	0.176301	2.52166	1.52909	2.74494	0.972843	CHPT1	代谢	Unknown	enzyme							NM_020244	Hs.293077	14557	ref|NM_020244|gb|CR590259|gb|AF195624|gb|BC050429	Homo sapiens choline phosphotransferase 1 (CHPT1), mRNA [NM_020244]	CHPT1; choline phosphotransferase 1	THC2257491		20449068, 22388257	GO:0000793(condensed chromosome) GO:0000795(synaptonemal complex) GO:0001558(regulation of cell growth) GO:0004142(diacylglycerol cholinephosphotransferase activity) GO:0004307(ethanolaminephosphotransferase activity) GO:0005789(endoplasmic reticulum membrane) GO:0005792(microsome) GO:0006629(lipid metabolism) GO:0006657(CDP-choline pathway) GO:0006663(platelet activating factor biosynthesis) GO:…	UP|Q8WUD6 (Q8WUD6) Choline phosphotransferase 1, complete	chr12 (100,593,858-100,625,321)	G31467; RH102909; WI-14986		TC553978	TC292349	TC275456	TC278984
22	123	BC016140	A_23_P105592	0.436035	0.360193	0.867741	1.71874	0.154828	0.43064	0.184706	0.134429	1.21056	0.504871	0.35953	1.374	MVK	代谢	Cytoplasm	kinase							BC016140	Hs.130607	17938	gb|BC016140|gb|CR593675|gb|CR622040|ens|ENST00000228510	Homo sapiens mevalonate kinase (mevalonic aciduria), mRNA (cDNA clone MGC:9001 IMAGE:3921543), complete cds. [BC016140]	MVK; mevalonate kinase (mevalonic aciduria)	THC2245704	NM_000431	21214737, 21214738, 94134441, 22388257, 92317034, 99295935, 99295936, 99330561, 90222132, 99347937	GO:0004496(mevalonate kinase activity) GO:0005524(ATP binding) GO:0005737(cytoplasm) GO:0005777(peroxisome) GO:0006468(protein amino acid phosphorylation) GO:0006695(cholesterol biosynthesis) GO:0008152(metabolism) GO:0008299(isoprenoid biosynthesis) GO:0009058(biosynthesis) GO:0016301(kinase activity) GO:0016310(phosphorylation) GO:0016740(transferase activity) GO:0016773(phosphotransferase acti…	UP|KIME_HUMAN (Q03426) Mevalonate kinase (MK) , complete	chr12 (108,474,179-108,498,642)	RH92084; STS-N30046	TC1569134	TC570669	TC293478	TC278072	TC291129
24	123	NM_016334	A_23_P1056	0.144561	0.0421847	0.956286	1.86004	0.0645118	0.0725798	0.0428782	0.0727241	3.42687	0.514122	0.888839	0.589602	GPR89A	其他	Unknown	other							NM_016334	Hs.319301	17508	ref|NM_016334|gb|CR590313|gb|AK223223|gb|U78723	Homo sapiens G protein-coupled receptor 89A (GPR89A), mRNA [NM_016334]	GPR89; G protein-coupled receptor 89	THC2257307	NM_016334	22646590, 22388257, 20272150		GB|AAH03187.1|13112027|BC003187 G protein-coupled receptor 89 {Homo sapiens;} , complete	chr1 (144,625,315-144,690,575)		TC1558118	TC552035 TC556093		TC277712	TC267221	TC135807 TC147012
100	161	NM_005719	A_23_P105609	1.93689	1.92914	1.05369	2.24797	4.97386	2.46771	2.74421	3.88523	1.00402	0.468727	2.01557	0.706318	ARPC3	细胞骨架与运动	Cytoplasm	other							NM_005719	Hs.524741	1130	ref|NM_005719|ens|ENST00000228825|gb|CR595174|gb|DQ328220	Homo sapiens actin related protein 2/3 complex, subunit 3, 21kDa (ARPC3), mRNA [NM_005719]	ARPC3; actin related protein 2/3 complex, subunit 3, 21kDa	THC2254968		98028660, 22388257, 97375667, 22341132	GO:0005200(structural constituent of cytoskeleton) GO:0005885(Arp2/3 protein complex) GO:0006928(cell motility) GO:0015629(actin cytoskeleton) GO:0030833(regulation of actin filament polymerization)	UP|AR21_HUMAN (O15145) ARP2/3 complex 21 kDa subunit (p21-ARC) (Actin-related protein 2/3 complex subunit 3), complete	chr12 (109,335,427-109,350,878)	RH48745	TC1499801	TC517835	TC269108		TC278552
33	151	NM_138341	A_23_P105619	0.186872	0.0567871	0.478143	0.652555	0.0677374	0.0677412	0.0511241	0.101373	3.29075	0.732725	0.999944	0.504316	TMEM116	其他	Unknown	other							NM_138341	Hs.506815	15545	ref|NM_138341|gb|BC048796|ens|ENST00000355720|ens|ENST00000354825	Homo sapiens transmembrane protein 116 (TMEM116), mRNA [NM_138341]	LOC89894; hypothetical protein BC000282	NP541920					chr12 (110,831,823-110,913,655)	G19891; A002B25; A008B05
59	195	NM_032314	A_23_P105625	0.65464	0.361815	0.256781	0.426473	0.474162	0.164514	0.507942	0.32836	1.80932	0.602103	2.88219	1.54691	COQ5	代谢	Unknown	enzyme							NM_032314	Hs.17250	9911	ref|NM_032314|ens|ENST00000288532|gb|CR619690|gb|CR591293	Homo sapiens coenzyme Q5 homolog, methyltransferase (yeast) (COQ5), mRNA [NM_032314]	MGC4767; hypothetical protein MGC4767							RH44487; SHGC-64326; G62046; D12S1527
89	170	NM_005171	A_23_P105644	0.215079	0.115197	0.398453	0.416196	0.35804	0.164514	0.0890548	0.138837	1.86706	0.957367	2.17635	0.641435	ATF1	转录相关	Nucleus	transcription regulator	p38 MAPK Signaling; ERK/MAPK Signaling	TREB36	466	11908	315305		NM_005171		3486	ref|NM_005171|ens|ENST00000262053|gb|AJ295163|gb|CR622614	Homo sapiens activating transcription factor 1 (ATF1), mRNA [NM_005171]		THC2259678		92176656, 22388257, 90316112, 90185187, 92011588	GO:0003677(DNA binding) GO:0003700(transcription factor activity) GO:0003712(transcription cofactor activity) GO:0004869(cysteine protease inhibitor activity) GO:0005515(protein binding) GO:0005634(nucleus) GO:0005667(transcription factor complex) GO:0006351(transcription, DNA-dependent) GO:0006355(regulation of transcription, DNA-dependent) GO:0007165(signal transduction) GO:0007409(axonogenesis…	UP|ATF1_HUMAN (P18846) Cyclic-AMP-dependent transcription factor ATF-1 (Activating transcription factor 1) (TREB36 protein), complete	chr12 (49,444,121-49,501,154)
90	71	NM_014167	A_23_P105664	0.491274	0.3391	0.318762	0.400782	0.722532	0.701605	0.613489	0.863874	1.44876	0.795351	1.02983	0.71016	CCDC59	转录相关	Unknown	other							NM_014167	Hs.90527	3370	ref|NM_014167|ens|ENST00000256151|gb|CR611206|gb|AF161477	Homo sapiens coiled-coil domain containing 59 (CCDC59), mRNA [NM_014167]	HSPC128; HSPC128 protein	THC2375797		22388257		similar to UP|Q8R2N0 (Q8R2N0) D10Ertd718e protein, partial (36%)	chr12 (81,248,551-81,252,466)	RH98258
40	207	NM_207345	A_23_P105685	0.0869719	0.0194699	0.575543	0.714214	0.0999933	1.13708	0.0478257	0.0771316	4.467	0.805841	0.0879384	0.620054	CLEC9A	凝集素及其受体相关	Unknown	other							NM_207345		13984	ref|NM_207345|ens|ENST00000355819|gb|AY358265|thc|THC2252630	Homo sapiens C-type lectin domain family 9, member A (CLEC9A), mRNA [NM_207345]
51	29	A_23_P10571	A_23_P10571	0.302051	0.350458	1.15109	2.33532	0.193535	0.174192	0.120389	0.112392	0.861876	0.492902	1.11105	1.07115	A_23_P10571	细胞外基质相关	Unknown	other							A_23_P10571	Hs.513044	11797		Unknown	CSPG4; chondroitin sulfate proteoglycan 4 (melanoma-associated)	THC2401952	NM_001897	91139271, 94357704, 96382532, 91302479	GO:0000187(activation of MAPK) GO:0005198(structural molecule activity) GO:0005554(molecular_function unknown) GO:0005886(plasma membrane) GO:0005887(integral to plasma membrane) GO:0006928(cell motility) GO:0007155(cell adhesion) GO:0007169(transmembrane receptor protein tyrosine kinase signaling pathway) GO:0008283(cell proliferation) GO:0008347(glia cell migration)	UP|Q6UVK1 (Q6UVK1) Melanoma chondroitin sulfate proteoglycan, complete	chr15 (73,753,719-73,792,244)	RH80434	NP413322 TC1557233 TC1563910	TC569277			TC289524
89	76	NM_015989	A_23_P105738	0.185697	0.116819	0.27449	0.295448	0.0483839	0.0919344	0.0346324	0.0418714	1.58961	0.929062	0.526286	0.827113	CSAD	代谢	Unknown	enzyme							NM_015989	Hs.279815	3580	ref|NM_015989|gb|AF116545|gb|AB044561|ens|ENST00000267085	Homo sapiens cysteine sulfinic acid decarboxylase (CSAD), mRNA [NM_015989]	CSAD; cysteine sulfinic acid decarboxylase	THC2260536				P-selectin cytoplasmic tail-associated protein (PCAP) [Homo sapiens]	chr12 (51,837,387-51,853,809)	RH93221	TC1557969	TC572386	TC292425 TC292745	TC291741	TC264611	TC143341
82	210	NM_018171	A_23_P105747	0.203326	0.0989719	0.212508	0.390505	0.316108	0.174192	0.080809	0.149856	2.05438	0.544187	1.81471	0.539245	DIP13B	其他	Unknown	other							NM_018171	Hs.506603	4951	ref|NM_018171|ens|ENST00000258530|ens|ENST00000311166|gb|AK001521	Homo sapiens DIP13 beta (DIP13B), mRNA [NM_018171]	DIP13B; DIP13 beta	THC2257295	NM_018171	22388257	GO:0004674(protein serine/threonine kinase activity) GO:0005515(protein binding) GO:0005737(cytoplasm) GO:0007165(signal transduction) GO:0008283(cell proliferation)	UP|Q8NEU8 (Q8NEU8) DIP13 beta, complete	chr12 (104,069,535-104,132,483)		TC1565440	TC553959		TC294387	TC264820
30	67	NM_018283	A_23_P105768	0.185697	0.0665221	0.557834	0.901759	0.0483839	0.140321	0.0412291	0.0440752	2.79151	0.618606	0.344808	0.935426	NUDT15	其他	Unknown	phosphatase							NM_018283	Hs.144407	16274	ref|NM_018283|ens|ENST00000258662|gb|BC050698|gb|AK001818	Homo sapiens nudix (nucleoside diphosphate linked moiety X)-type motif 15 (NUDT15), mRNA [NM_018283]	NUDT15; nudix (nucleoside diphosphate linked moiety X)-type motif 15	NP180873
2	29	NM_153705	A_23_P105818	11.8611	106.262	42.9089	25.9429	100.684	80.7233	58.4645	50.3008	0.111622	1.65397	1.24727	1.1623	KDELC2	其他	Unknown	other							NM_153705		22332	ref|NM_153705|ref|NM_152269|ref|NM_005338|gb|AK125519	Homo sapiens KDEL (Lys-Asp-Glu-Leu) containing 2 (KDELC2), mRNA [NM_153705]		THC2242768		22337376, 94043285		similar to UP|Q6GLA0 (Q6GLA0) Keratinocyte associated protein 3, partial (8%)	chr13 (19,515,833-19,516,745)
71	41	NM_017693	A_23_P105833	0.162191	0.0973494	0.247926	0.238928	0.177407	0.0580639	0.0593699	0.0440752	1.66607	1.03766	3.05539	1.34701	BIVM	离子通道与运输蛋白	Unknown	other							NM_017693	Hs.288809	7485	ref|NM_017693|ens|ENST00000257336|gb|BC020663|gb|AK126285	Homo sapiens basic, immunoglobulin-like variable motif containing (BIVM), mRNA [NM_017693]	BIVM; basic, immunoglobulin-like variable motif containing	THC2235926	NM_017693			basic, immunoglobulin-like variable motif containing [Homo sapiens]	chr13 (102,249,400-102,291,889)	WI-5740	TC1569953	TC543413	TC276347	TC276903	TC283496
90	164	NM_003899	A_23_P105845	0.142211	0.0665221	0.699506	0.413627	0.0870909	0.116128	0.0329833	0.0617053	2.1378	1.69115	0.749958	0.534529	ARHGEF7	转录相关	Cytoplasm	other							NM_003899	Hs.508738	3277	ref|NM_003899|ens|ENST00000218789|gb|AJ844632|gb|D63476	Homo sapiens Rho guanine nucleotide exchange factor (GEF) 7 (ARHGEF7), transcript variant 1, mRNA [NM_003899]	ARHGEF7; Rho guanine nucleotide exchange factor (GEF) 7	THC2369834	NM_145735	98395067, 96127530	GO:0005085(guanyl-nucleotide exchange factor activity) GO:0005089(Rho guanyl-nucleotide exchange factor activity) GO:0005096(GTPase activator activity) GO:0005515(protein binding) GO:0005622(intracellular) GO:0006915(apoptosis) GO:0007165(signal transduction) GO:0007254(JNK cascade) GO:0017031(Rho interactor activity)	UP|ARH7_HUMAN (Q14155) Rho guanine nucleotide exchange factor 7 (PAK-interacting exchange factor beta) (Beta-Pix) (COOL-1) (p85), partial (97%)	chr13 (110,564,967-110,743,784)	RH25365; SGC33424; SHGC-30205	NP817026 NP921468 TC1556969 TC1569067 TC1571067	TC535166	TC282834	TC269722 TC279350
2	162	NM_023037	A_23_P105862	0.208027	0.102217	0.230217	0.367383	1.36442	0.154837	0.430432	0.277674	2.03516	0.62664	8.81201	1.55013	FRY	其他	Unknown	other							NM_023037	Hs.507669	22199	ref|NM_023037|gb|AK091422|gb|U50534|ens|ENST00000261575	Homo sapiens furry homolog (Drosophila) (FRY), mRNA [NM_023037]	13CDNA73; hypothetical protein CG003	NP075423						D13S1692; WIAF-1686; D13S847E; D13S916; RH44798; RH44751
17	94	ENST00000237763	A_23_P105900	0.839162	0.395887	0.345326	0.678246	2.11921	0.875797	1.55516	2.28971	2.1197	0.509145	2.41975	0.679196	ENST00000237763	转录相关	Unknown	other							ENST00000237763		19042	ens|ENST00000237763|ref|XM_927413|ref|XM_937493|thc|NP114932	PREDICTED: Homo sapiens similar to basic transcription factor 3 (LOC643412), mRNA [XM_927413]		NP112702
28	91	NM_032189	A_23_P105908	0.183346	0.116819	0.283344	0.285172	0.0322559	0.0822571	0.0313341	0.0330564	1.56949	0.993591	0.392135	0.947898	ATP11A	代谢	Plasma Membrane	transporter							NM_032189	Hs.508757	16680	ref|NM_032189|ref|NM_015205|gb|AB028944|ens|ENST00000283558	Homo sapiens ATPase, Class VI, type 11A (ATP11A), transcript variant 2, mRNA [NM_032189]	LOC283501; hypothetical protein LOC283501							REN16878; REN17292; REN16887; REN17117; REN17062; REN16680; REN17083; REN16881; REN17121
70	180	NM_001004431	A_23_P10591	2.29653	1.44077	0.442725	1.24345	2.28694	1.53869	1.78275	2.20596	1.59396	0.356045	1.48629	0.808148	METRNL	其他	Unknown	other							NM_001004431	Hs.514615	7561	ref|NM_001004431|ens|ENST00000320095|gb|AK093748|gb|AX748286	Homo sapiens meteorin, glial cell differentiation regulator-like (METRNL), mRNA [NM_001004431]	METRNL; meteorin, glial cell differentiation regulator-like	THC2335974		22388257		UP|Q86VM0 (Q86VM0) LOC284207 protein (Fragment), partial (98%)	chr17 (78,635,237-78,646,439)	RH102241; SHGC-56898
61	44	NM_004094	A_23_P105942	0.922608	0.504594	0.185945	0.372521	0.780593	0.580639	0.849319	0.974062	1.82842	0.499151	1.34437	0.871935	EIF2S1	转录相关	Cytoplasm	translation regulator							NM_004094	Hs.151777	9632	ref|NM_004094|gb|BX161521|gb|CR600389|ens|ENST00000256383	Homo sapiens eukaryotic translation initiation factor 2, subunit 1 alpha, 35kDa (EIF2S1), mRNA [NM_004094]	EIF2S1; eukaryotic translation initiation factor 2, subunit 1 alpha, 35kDa							RH68960; HUM0C12G05; WI-19765; RH91349; D14S1214; D14S1305
17	74	NM_001102	A_23_P105957	1.42916	0.530554	0.513561	0.644848	2.10631	0.266126	0.408992	0.242414	2.69371	0.796407	7.91471	1.68717	ACTN1	细胞骨架与运动	Cytoplasm	other							NM_001102	Hs.509765	19062	ref|NM_001102|ens|ENST00000193403|gb|BT007207|gb|X15804	Homo sapiens actinin, alpha 1 (ACTN1), mRNA [NM_001102]	ACTN1; actinin, alpha 1	THC2254565		89385999, 90274024, 95269780, 90381709, 96311348, 21369904	GO:0003779(actin binding) GO:0005200(structural constituent of cytoskeleton) GO:0005509(calcium ion binding) GO:0005515(protein binding) GO:0005634(nucleus) GO:0005737(cytoplasm) GO:0005856(cytoskeleton) GO:0005865(striated muscle thin filament) GO:0005884(actin filament) GO:0006928(cell motility) GO:0006936(muscle contraction) GO:0008307(structural constituent of muscle) GO:0015629(actin cytoske…	UP|AAC1_HUMAN (P12814) Alpha-actinin 1 (Alpha-actinin cytoskeletal isoform) (Non-muscle alpha-actinin 1) (F-actin cross linking protein), complete	chr14 (68,410,793-68,515,709)	RH93083; STS-D29544; D14S1222; D14S1312	NP484407 NP816744 NP827680 TC1558490 TC1568880 TC1569318	NP867688 TC516862 TC545234 TC568668 TC569500	TC280255 TC292361	TC262993 TC287735 TC289358	TC289346	TC141962
5	126	ENST00000334708	A_23_P105974	0.276195	0.188209	0.0442725	0.295448	0.170956	0.25161	0.110494	0.123411	1.46749	0.149849	0.679449	0.895336	ENST00000334708	代谢	Unknown	other							ENST00000334708		21590	ens|ENST00000334708|gb|BX248259|gb|XM_170754|ref|XM_940101	human full-length cDNA clone CS0DM004YD06 of Fetal liver of Homo sapiens (human). [BX248259]
33	126	NM_020529	A_23_P106002	1.09185	1.65332	0.283344	0.652555	1.31927	1.00644	3.76999	3.51279	0.6604	0.434207	1.31082	1.07322	NFKBIA	细胞因子	Cytoplasm	other							NM_020529	Hs.81328	15570	ref|NM_020529|ens|ENST00000216797|gb|CR596344|gb|CR613814	Homo sapiens nuclear factor of kappa light polypeptide gene enhancer in B-cells inhibitor, alpha (NFKBIA), mRNA [NM_020529]	NFKBIA; nuclear factor of kappa light polypeptide gene enhancer in B-cells inhibitor, alpha							D14S1326; GDB:366518; PMC152658P1; RH69167; G44344; PMC135646P3
33	29	NM_001344	A_23_P106056	2.87125	1.7458	0.17709	0.711644	3.04173	4.49511	3.79143	2.62909	1.64466	0.248846	0.676676	1.44211	DAD1	凋亡相关	Cytoplasm	other							NM_001344		15667	ref|NM_001344|ens|ENST00000250498|gb|CR593103|gb|AK223129	Homo sapiens defender against cell death 1 (DAD1), mRNA [NM_001344]
54	108	NM_001004712	A_23_P106084	0.15984	0.0892369	0.292199	0.470148	0.0225791	0.0822571	0.0379307	0.0286489	1.79119	0.621504	0.274494	1.32399	OR4K14	受体	Unknown	other							NM_001004712		11073	ref|NM_001004712|ens|ENST00000305045|thc|THC2393191	Homo sapiens olfactory receptor, family 4, subfamily K, member 14 (OR4K14), mRNA [NM_001004712]		THC2393191		22388257, 22202146	GO:0004984(olfactory receptor activity) GO:0007186(G-protein coupled receptor protein signaling pathway) GO:0007608(perception of smell) GO:0016021(integral to membrane)	UP|O4KE_HUMAN (Q8NGD5) Olfactory receptor 4K14, complete	chr14 (19,552,260-19,553,192)
95	93	NM_001004723	A_23_P106097	0.243286	0.197944	0.301053	0.441888	0.0741886	0.188708	0.0296849	0.0374639	1.22907	0.681289	0.39314	0.792361	OR4N2	受体	Unknown	other							NM_001004723		2273	ref|NM_001004723|ens|ENST00000332654|ens|ENST00000315947|gb|BX114189	Homo sapiens olfactory receptor, family 4, subfamily N, member 2 (OR4N2), mRNA [NM_001004723]		THC2437519				homologue to UP|O4N2_HUMAN (Q8NGD1) Olfactory receptor 4N2, complete	chr14 (19,341,769-19,366,386)
62	137	NM_182926	A_23_P106131	1.59135	2.01351	0.230217	0.516392	2.7482	2.71449	3.5523	3.17121	0.790337	0.445819	1.01242	1.12017	KTN1	细胞骨架与运动	Cytoplasm	other							NM_182926	Hs.509414	9324	ref|NM_182926|gb|Z22551|gb|L25616|ens|ENST00000356229	Homo sapiens kinectin 1 (kinesin receptor) (KTN1), mRNA [NM_182926]	KTN1; kinectin 1 (kinesin receptor)	THC2237672		94314220, 96163023, 22388257, 96051387, 96051389, 21930361, 95306853, 21969647	GO:0005783(endoplasmic reticulum)	UP|KTN1_HUMAN (Q86UP2) Kinectin (Kinesin receptor) (CG-1 antigen), complete	chr14 (55,116,710-55,221,047)	SHGC-68629; RH25245; WI-11582	NP381734 TC1535674 TC1556519	TC535994	TC269568	TC271990	TC273351
68	190	NM_014584	A_23_P106145	0.367868	0.137912	0.584397	0.721921	0.51932	0.208062	0.311692	0.663332	2.66742	0.809503	2.49598	0.469888	ERO1L	代谢	Cytoplasm	enzyme							NM_014584	Hs.525339	7981	ref|NM_014584|ens|ENST00000359133|ens|ENST00000354459|gb|BC008674	Homo sapiens ERO1-like (S. cerevisiae) (ERO1L), mRNA [NM_014584]	ERO1L; ERO1-like (S. cerevisiae)	NP181398						G32587; G62118; SHGC-57728
74	95	NM_018353	A_23_P106162	0.110478	0.069767	0.318762	0.647417	0.0290303	0.154837	0.0362816	0.10578	1.58353	0.49236	0.18749	0.342989	C14orf106	其他	Unknown	other							NM_018353	Hs.437941	6786	ref|NM_018353|ens|ENST00000310806|ens|ENST00000359731|gb|AK002048	Homo sapiens chromosome 14 open reading frame 106 (C14orf106), mRNA [NM_018353]	C14orf106; chromosome 14 open reading frame 106							RH93554; A009O38; G32712; RH46491; G32981; A009Y19; SHGC-68278
77	198	NM_005252	A_23_P106192	3.0687	1.69875	0.221363	0.534376	0.24837	0.0483866	2.21812	0.799965	1.80645	0.414245	5.13305	2.77278	FOS	转录相关	Nucleus	transcription regulator							NM_005252	Hs.25647	6038	ref|NM_005252|ens|ENST00000303562|gb|BC004490|gb|CR612516	Homo sapiens v-fos FBJ murine osteosarcoma viral oncogene homolog (FOS), mRNA [NM_005252]	FOS; v-fos FBJ murine osteosarcoma viral oncogene homolog							G06585; PMC321436P2; STS-V01512; WI-19801; PMC87308P1; PMC151710P2; PMC135937P1; GDB:201707; GDB:199085
47	11	NM_145870	A_23_P106204	0.223306	0.162249	0.495852	0.49327	0.0580606	0.130644	0.0973006	0.0683166	1.37632	1.00524	0.44442	1.42426	GSTZ1	代谢	Cytoplasm	enzyme							NM_145870	Hs.26403	12675	ref|NM_145870|ref|NM_001513|ref|NM_145871|ens|ENST00000339544	Homo sapiens glutathione transferase zeta 1 (maleylacetoacetate isomerase) (GSTZ1), transcript variant 1, mRNA [NM_145870]	GSTZ1; glutathione transferase zeta 1 (maleylacetoacetate isomerase)	THC2245350	NM_145870	98060752, 99303557, 98198370, 20201779, 22388257, 98079064, 21226181, 99126348	GO:0003824(catalytic activity) GO:0004364(glutathione transferase activity) GO:0004602(glutathione peroxidase activity) GO:0005737(cytoplasm) GO:0005739(mitochondrion) GO:0006559(L-phenylalanine catabolism) GO:0006572(tyrosine catabolism) GO:0008372(cellular_component unknown) GO:0009072(aromatic amino acid family metabolism) GO:0016034(maleylacetoacetate isomerase activity) GO:0016740(transferas…	UP|Q7Z610 (Q7Z610) Glutathione transferase zeta 1 (Maleylacetoacetate isomerase), complete	chr14 (76,856,976-76,867,695)	D14S641E	TC1516603 TC1516605	TC518762	TC283114	TC263621	TC278423	TC140936
2	25	NM_014169	A_23_P106226	0.490099	0.447807	0.106254	0.369952	0.799946	0.435479	0.540925	0.398881	1.09444	0.28721	1.83693	1.35611	CHMP4A	其他	Nucleus	other							NM_014169	Hs.279761	22336	ref|NM_014169|gb|BX161512|gb|AB100262|ens|ENST00000216822	Homo sapiens chromatin modifying protein 4A (CHMP4A), mRNA [NM_014169]	CHMP4A; chromatin modifying protein 4A							WI-14151
47	7	NM_004239	A_23_P106241	0.253864	0.219036	0.256781	0.536945	0.435455	0.35806	0.765212	0.894727	1.15901	0.478225	1.21615	0.855246	TRIP11	受体	Nucleus	transcription regulator							NM_004239	Hs.546327	12679	ref|NM_004239|ens|ENST00000267622|gb|Y12490|gb|AF011368	Homo sapiens thyroid hormone receptor interactor 11 (TRIP11), mRNA [NM_004239]	TRIP11; thyroid hormone receptor interactor 11	NP076569						RH41983; RH17653
86	130	NM_207117	A_23_P106258	0.183346	0.124932	0.345326	0.644848	0.0451583	0.130644	0.0329833	0.0418714	1.46757	0.535515	0.34566	0.787727	C14orf68	离子通道与运输蛋白	Cytoplasm	other							NM_207117	Hs.108268	4171	ref|NM_207117|gb|CR607410|gb|AK092001|gb|AB073385	Homo sapiens chromosome 14 open reading frame 68 (C14orf68), mRNA [NM_207117]	C14orf68; chromosome 14 open reading frame 68	NP1147374					chr14 (99,859,428-99,866,467)
87	126	AK000900	A_23_P106275	0.532409	0.509462	0.513561	0.490701	0.293529	0.285481	1.06866	0.73826	1.04504	1.04659	1.02819	1.44754	FLJ10038	其他	Unknown	other							AK000900		3960	gb|AK000900|gb|BC068063|gb|BC009935|thc|THC2258570	Homo sapiens cDNA FLJ10038 fis, clone HEMBA1000971. [AK000900]
63	133	NM_001018108	A_23_P106294	6.242	7.71169	0.672942	3.13946	3.34816	3.93867	7.35032	7.0344	0.80942	0.21435	0.850075	1.04491	SERF2	细胞因子	Unknown	other							NM_001018108	Hs.424126	9113	ref|NM_001018108|gb|BC008214|gb|CR622391|ens|ENST00000249786	Homo sapiens small EDRK-rich factor 2 (SERF2), mRNA [NM_001018108]	SERF2; small EDRK-rich factor 2							RH47782; REN37682; WI-18240; REN37700; REN37691; REN37692; REN37695; REN37698; REN37699; RH41787
82	169	NM_178543	A_23_P10640	0.233884	0.170361	0.416162	0.477855	0.487064	4.93059	0.214391	0.189523	1.37287	0.870895	0.0987842	1.13121	ENPP7	DNA合成与修复	Unknown	enzyme	Glycosphingolipid Metabolism	ALK-SMase,Gm254,HSPDE7A1,MGC50179	339221	238011			NM_178543	Hs.114084	4992	ref|NM_178543|gb|AK126250|gb|AY358622|ens|ENST00000328313	Homo sapiens ectonucleotide pyrophosphatase/phosphodiesterase 7 (ENPP7), mRNA [NM_178543]	ENPP7; ectonucleotide pyrophosphatase/phosphodiesterase 7	NP588862 NP796607						RH104297
7	53	NM_002487	A_23_P106405	0.77217	0.168739	0.292199	0.382798	0.558027	0.275803	0.418887	0.299711	4.57612	0.763323	2.02328	1.39764	NDN	生长因子相关	Nucleus	other							NM_002487		21233	ref|NM_002487|gb|CR601504|gb|CR619365|gb|CR609284	Homo sapiens necdin homolog (mouse) (NDN), mRNA [NM_002487]		THC2244874	NM_002487	98086237, 98016427, 95314610, 98296254, 22388257, 21085660, 20422532, 96132826, 91298962, 99278391	GO:0000074(regulation of cell cycle) GO:0001558(regulation of cell growth) GO:0003677(DNA binding) GO:0005515(protein binding) GO:0005634(nucleus) GO:0006355(regulation of transcription, DNA-dependent) GO:0006874(calcium ion homeostasis) GO:0007399(neurogenesis) GO:0007585(respiratory gaseous exchange) GO:0008285(negative regulation of cell proliferation)	UP|NECD_HUMAN (Q99608) Necdin, complete	chr15 (21,481,647-21,483,570)		TC1561158	TC535306			TC291365
50	189	AK130644	A_23_P106412	0.106952	0.107084	0.194799	0.511254	0.0483839	0.101612	0.151723	0.218172	0.998764	0.381022	0.476164	0.695428	AK130644	其他	Unknown	other							AK130644		11852	gb|AK130644|thc|THC2280623	Homo sapiens cDNA FLJ27134 fis, clone SPL08315. [AK130644]
97	5	CR602292	A_23_P106451	0.704003	0.661976	0.203654	0.516392	0.670923	0.440318	0.382606	0.405492	1.06349	0.394378	1.52372	0.94356	CR602292	离子通道与运输蛋白	Cytoplasm	transporter							CR602292	Hs.458917	1931	gb|CR602292|gb|AK096376|thc|THC2309875|thc|THC2309874	full-length cDNA clone CS0DI063YL19 of Placenta Cot 25-normalized of Homo sapiens (human). [CR602292]	SCAMP2; secretory carrier membrane protein 2	THC2309874		22388257, 98017831	GO:0005624(membrane fraction) GO:0006892(post-Golgi transport) GO:0015031(protein transport) GO:0016021(integral to membrane)	UP|SCA2_HUMAN (O15127) Secretory carrier-associated membrane protein 2 (Secretory carrier membrane protein 2), partial (91%)	chr15 (72,923,117-72,952,759)	STS-W74766
62	75	NM_002537	A_23_P106462	1.6936	1.54623	0.45158	0.63714	0.538674	0.261287	1.23687	0.588404	1.09531	0.70876	2.06161	2.10208	OAZ2	代谢	Cytoplasm	other							NM_002537	Hs.74563	9386	ref|NM_002537|ens|ENST00000326005|gb|CR616925|gb|CR594645	Homo sapiens ornithine decarboxylase antizyme 2 (OAZ2), mRNA [NM_002537]	OAZ2; ornithine decarboxylase antizyme 2	NP079203						RH78675; RH102275; RH41813
89	215	AF357221	A_23_P106472	40.2798	38.711	13.9901	31.9546	7.70271	22.311	14.7221	7.01016	1.04053	0.437812	0.345242	2.10011	DNM1DN8-2	其他	Unknown	other							AF357221	Hs.447933	3441	gb|AF357221|gb|XM_498616	Homo sapiens FKSG88 mRNA, complete cds. [AF357221]	FLJ22795; hypothetical protein FLJ22795	THC2258684		97385143, 20498746, 97288532, 21952646, 22388257, 22354683, 20208577, 90384564, 22450649	GO:0000004(biological_process unknown) GO:0005554(molecular_function unknown) GO:0008372(cellular_component unknown)	UP|Q9BXM8 (Q9BXM8) Colon cancer-associated antigen AgSK1-2HT-ECS, complete	chr15 (80,550,667-80,553,549)
14	32	NM_016454	A_23_P106481	1.69713	0.627903	0.363035	0.529237	1.94826	0.343545	2.70298	1.56687	2.70285	0.685958	5.67105	1.72508	TMEM85	其他	Unknown	other							NM_016454	Hs.250905	19749	ref|NM_016454|gb|BC016348|gb|AY336092|ens|ENST00000267750	Homo sapiens transmembrane protein 85 (TMEM85), mRNA [NM_016454]	LOC51234; hypothetical protein LOC51234	THC2233421	NM_016454	22388257		UP|Q9BUI5 (Q9BUI5) LOC51234 protein, complete	chr15 (32,304,492-32,309,660)
86	40	NM_004136	A_23_P106497	0.209203	0.144402	0.336471	0.436749	0.0645118	0.159676	0.0395799	0.0528902	1.44876	0.770399	0.404018	0.748341	IREB2	离子通道与运输蛋白	Cytoplasm	translation regulator							NM_004136	Hs.436031	4261	ref|NM_004136|ens|ENST00000258886|gb|M58511|gb|U20180	Homo sapiens iron-responsive element binding protein 2 (IREB2), mRNA [NM_004136]	IREB2; iron-responsive element binding protein 2	THC2367411				IRP2; iron-responsive element-binding protein/iron regulatory protein 2	chr15 (76,517,650-76,580,146)	G43287; STS-R99019; SHGC-36650; D15S908; RH77805; RH44971; RH66624	NP596771 TC1564938	TC571401	TC296778	TC276040	TC293014
91	187	NM_014793	A_23_P106505	0.228008	0.0632771	0.45158	0.467579	0.222566	0.159676	0.102248	0.238006	3.60332	0.965783	1.39386	0.429603	LCMT2	代谢	Unknown	enzyme							NM_014793	Hs.200596	3039	ref|NM_014793|gb|BC015949|gb|AF265443|thc|THC2245536	Homo sapiens leucine carboxyl methyltransferase 2 (LCMT2), mRNA [NM_014793]	LCMT2; leucine carboxyl methyltransferase 2
26	12	NM_213600	A_23_P106512	0.200976	0.184964	0.363035	0.46501	0.0451583	0.140321	0.0544224	0.0484827	1.08657	0.780703	0.321821	1.12251	PLA2G4F	代谢	Cytoplasm	enzyme							NM_213600	Hs.231873	17189	ref|NM_213600|ens|ENST00000290497|gb|AL832972|gb|BC035335	Homo sapiens phospholipase A2, group IVF (PLA2G4F), mRNA [NM_213600]	LOC255189; hypothetical protein LOC255189	THC2374029				Homo sapiens, clone IMAGE:5759330, mRNA	chr15 (40,220,691-40,236,101)		TC1447591			TC294534
37	89	NM_017553	A_23_P106522	0.413704	0.274201	0.327617	0.683384	0.399973	0.32419	0.506293	0.625868	1.50876	0.479403	1.23376	0.808946	INOC1	其他	Unknown	other							NM_017553	Hs.292949	14747	ref|NM_017553|gb|AK002176|gb|AK024777|ens|ENST00000361937	Homo sapiens INO80 complex homolog 1 (S. cerevisiae) (INOC1), mRNA [NM_017553]	INO80; homolog of yeast INO80							STS-H80862; RH77825
85	207	NM_130468	A_23_P106532	0.73221	0.407245	0.45158	0.624295	0.683825	0.411286	0.460116	0.403288	1.79796	0.723344	1.66265	1.14091	D4ST1	代谢	Unknown	enzyme							NM_130468	Hs.442449	4309	ref|NM_130468|ens|ENST00000306243|gb|AK074739|gb|AY358446	Homo sapiens dermatan 4 sulfotransferase 1 (D4ST1), mRNA [NM_130468]	D4ST1; dermatan 4 sulfotransferase 1	THC2247061	NM_130468	21453332, 22388257, 22853167	GO:0001537(N-acetylgalactosamine 4-O-sulfotransferase activity) GO:0016021(integral to membrane) GO:0016740(transferase activity) GO:0042301(phosphate binding) GO:0050655(dermatan sulfate proteoglycan metabolism)	UP|Q96P94 (Q96P94) Dermatan-4-sulfotransferase-1 (Dermatan 4-sulfotransferase), complete	chr15 (38,550,489-38,552,673)		TC1553576	TC521483	TC294572		TC278230
53	201	NM_020188	A_23_P106544	0.789799	0.277446	0.27449	0.339123	0.712855	0.929022	0.695947	0.590608	2.84668	0.80941	0.767318	1.17836	C16orf61	其他	Unknown	other							NM_020188	Hs.388255	11195	ref|NM_020188|ens|ENST00000219400|gb|CR594333|gb|AK123193	Homo sapiens chromosome 16 open reading frame 61 (C16orf61), mRNA [NM_020188]	DC13; DC13 protein							RH67804; RH64945; RH68439
37	185	NM_000512	A_23_P106562	0.161016	0.0681446	0.80576	1.50293	0.0193535	0.0822571	0.0346324	0.0330564	2.36285	0.536125	0.235281	1.04768	GALNS	代谢	Cytoplasm	enzyme							NM_000512	Hs.271383	14651	ref|NM_000512|gb|BC050684|gb|CR592952|ens|ENST00000268695	Homo sapiens galactosamine (N-acetyl)-6-sulfate sulfatase (Morquio syndrome, mucopolysaccharidosis type IVA) (GALNS), mRNA [NM_000512]	GALNS; galactosamine (N-acetyl)-6-sulfate sulfatase (Morquio syndrome, mucopolysaccharidosis type IVA)	THC2246970	NM_000512	96047158, 94292193, 92095973, 97442274, 95359983, 98041700, 96216146, 22388257, 95315929, 96423834, 98112415, 95095267, 95397840, 20164110, 98180718, 92395122	GO:0003943(N-acetylgalactosamine-4-sulfatase activity) GO:0005764(lysosome) GO:0008152(metabolism) GO:0016787(hydrolase activity) GO:0030203(glycosaminoglycan metabolism) EC 3.1.6.12	UP|GA6S_HUMAN (P34059) N-acetylgalactosamine-6-sulfatase precursor (N-acetylgalactosamine-6-sulfate sulfatase) (Galactose-6-sulfate sulfatase) (GalNAc6S sulfatase) (Chondroitinsulfatase) (Chondroitinase) , complete	chr16 (87,407,640-87,450,912)	RH102707; SHGC-61140; RH91120; RH71162; GDB:556706	TC1552233	TC549697 TC565395	TC289151	TC271328	TC292977
67	121	NM_002762	A_23_P106600	0.981373	1.0822	0.858887	0.999385	0.216115	0.517736	0.463415	0.352602	0.906831	0.859415	0.417422	1.31427	PRM2	发育相关	Nucleus	other							NM_002762	Hs.2324	8265	ref|NM_002762|gb|AK131573|gb|BC066338|ens|ENST00000241808	Homo sapiens protamine 2 (PRM2), mRNA [NM_002762]	PRM2; protamine 2	THC2438329		93052338, 93292525, 91364687, 96341725, 91184796, 88319971, 95021758, 92241891, 94109373, 90345953, 88298740, 88333009, 22388257, 94032442, 86296190, 86164351, 91178815, 20123244, 94141943, 95074145, 96216068, 93292505	GO:0000786(nucleosome) GO:0003677(DNA binding) GO:0005654(nucleoplasm) GO:0005694(chromosome) GO:0006323(DNA packaging) GO:0007001(chromosome organization and biogenesis (sensu Eukarya)) GO:0007076(mitotic chromosome condensation) GO:0007283(spermatogenesis)	UP|HSP2_HUMAN (P04554) Sperm histone P2 precursor (Protamine P2) (HP2) (Protamine P3) (HP3) (Protamine P4) (HP4) (Basic nuclear protein HPS1) (Basic nuclear protein HPS2) (HPI1) (HPI2), complete	chr16 (11,276,994-11,277,843)	PMC151395P1; SHGC-12339
58	33	NM_021197	A_23_P106611	0.406653	0.103839	0.88545	1.5055	0.967677	0.120966	0.0626682	0.0528902	3.91617	0.588143	7.99955	1.18487	WFDC1	代谢	Extracellular Space	other							NM_021197	Hs.36688	10288	ref|NM_021197|gb|AK128711|gb|AK075061|gb|CR608359	Homo sapiens WAP four-disulfide core domain 1 (WFDC1), mRNA [NM_021197]	WFDC1; WAP four-disulfide core domain 1	THC2236717	NM_021197	22388257, 20424791	GO:0004867(serine-type endopeptidase inhibitor activity) GO:0005554(molecular_function unknown) GO:0005615(extracellular space) GO:0030308(negative regulation of cell growth)	UP|WFD1_HUMAN (Q9HC57) WAP four-disulfide core domain protein 1 precursor (Prostate stromal protein ps20) (ps20 growth inhibitor), complete	chr16 (82,885,822-82,920,965)	RH93139; RH102452; G54064	TC1519574	TC572549			TC265281
78	120	NM_018380	A_23_P106633	0.401951	0.191454	0.548979	0.878637	0.132249	0.164514	0.273761	0.319545	2.09947	0.624808	0.803877	0.856721	DDX28	转录相关	Nucleus	enzyme							NM_018380		5901	ref|NM_018380|gb|AK002144|gb|BC024273|gb|BC014517	Homo sapiens DEAD (Asp-Glu-Ala-Asp) box polypeptide 28 (DDX28), nuclear gene encoding mitochondrial protein, mRNA [NM_018380]		THC2245297	NM_018380	11323671, 22388257, 21223349, 22337376, 21402870, 20087226		GB|AAH24273.1|18999406|BC024273 DEAD (Asp-Glu-Ala-Asp) box polypeptide 28 {Homo sapiens;} , complete	chr16 (66,612,675-66,615,297)		NP477570 TC1558174	TC522311 TC552076	TC282368		TC267104
21	78	NM_001424	A_23_P106682	0.75454	0.3391	0.416162	1.18693	1.05477	0.50322	1.8784	1.06001	2.22512	0.35062	2.09604	1.77206	EMP2	离子通道与运输蛋白	Plasma Membrane	other							NM_001424	Hs.531561	18198	ref|NM_001424|ens|ENST00000359543|gb|U52100|gb|BC009687	Homo sapiens epithelial membrane protein 2 (EMP2), mRNA [NM_001424]	EMP2; epithelial membrane protein 2	THC2237363		98277457, 97149281, 22388257, 97074659	GO:0007275(development) GO:0008219(cell death) GO:0008283(cell proliferation) GO:0016021(integral to membrane)	UP|EMP2_HUMAN (P54851) Epithelial membrane protein-2 (EMP-2) (XMP protein), complete	chr16 (10,534,129-10,582,056)	RH71236; RH99305; RH70402; RH81007; RH65260; D16S3221	TC1561088	TC536032		TC277417	TC288766
90	166	NM_002768	A_23_P106694	0.216255	0.149269	0.664088	0.516392	0.0999933	0.0967731	0.0461766	0.0440752	1.44876	1.28601	1.03328	1.04768	PCOLN3	细胞外基质相关	Extracellular Space	peptidase							NM_002768	Hs.461777	3275	ref|NM_002768|gb|BC010000|gb|BC007527|ens|ENST00000253475	Homo sapiens procollagen (type III) N-endopeptidase (PCOLN3), mRNA [NM_002768]	PCOLN3; procollagen (type III) N-endopeptidase	NP081910						SHGC-61043; RH17441; RH66573
57	189	NM_002952	A_23_P106702	13.8991	9.95397	0.486998	1.69562	6.51892	1.19515	12.875	5.89506	1.39633	0.28721	5.45449	2.18404	RPS2	蛋白合成与修饰	Cytoplasm	other							NM_002952	Hs.368304	10347	ref|NM_002952|gb|X17206|gb|BC071922|gb|AB065089	Homo sapiens ribosomal protein S2 (RPS2), mRNA [NM_002952]	RPS2; ribosomal protein S2							SGC33521; STS-T95105; RH70366; STS-W56792
94	128	NM_006453	A_23_P106717	0.205677	0.159004	0.380744	0.411058	0.0516094	0.217739	0.0362816	0.0418714	1.29353	0.926252	0.237024	0.8665	TBL3	信号转导相关	Cytoplasm	peptidase							NM_006453	Hs.513267	2453	ref|NM_006453|ens|ENST00000332704|ens|ENST00000355082|gb|CR594622	Homo sapiens transducin (beta)-like 3 (TBL3), mRNA [NM_006453]	TBL3; transducin (beta)-like 3	THC2244275	NM_006453	22388257	GO:0005057(receptor signaling protein activity) GO:0007199(G-protein signaling, coupled to cGMP nucleotide second messenger)	UP|Q96A78 (Q96A78) TBL3 protein (Transducin beta-like 3), complete	chr16 (1,962,038-1,968,811)		NP805104 TC1566964	TC554024	TC269857	TC288320	TC290848	TC150359
25	11	NM_014700	A_23_P106727	0.255039	0.176851	0.425016	0.814409	0.232242	0.135482	0.141828	0.121207	1.44211	0.521871	1.71419	1.17013	RAB11FIP3	离子通道与运输蛋白	Cytoplasm	other							NM_014700	Hs.531642	17405	ref|NM_014700|ens|ENST00000262305|gb|AB014565|gb|AF395731	Homo sapiens RAB11 family interacting protein 3 (class II) (RAB11FIP3), mRNA [NM_014700]	RAB11FIP3; RAB11 family interacting protein 3 (class II)	THC2246267	NM_014700	98403880, 22388257, 21096910, 97207643, 21486406	GO:0005509(calcium ion binding) GO:0017137(Rab interactor activity)	UP|EFER_HUMAN (O75154) Eferin, complete	chr16 (415,620-512,554)	RH98692	TC1559395	TC519618	NP1062255	TC268577	TC265768
42	7	NM_201412	A_23_P106737	0.142211	0.128177	0.734924	0.906897	0.0741886	0.0725798	0.0577207	0.0506865	1.10949	0.810372	1.02217	1.13878	LUC7L	转录相关	Cytoplasm	other							NM_201412	Hs.16803	13754	ref|NM_201412|gb|BC065198|gb|AK097974|ens|ENST00000293872	Homo sapiens LUC7-like (S. cerevisiae) (LUC7L), transcript variant 2, mRNA [NM_201412]	LUC7L; LUC7-like (S. cerevisiae)	THC2246017		21096910, 21100905, 97207643		GB|CAB93982.1|8346914|HSA404326 SR+89 {Homo sapiens;} , complete	chr16 (178,964-219,463)	SHGC-60792; REN95166
33	78	NM_002811	A_23_P106741	3.00876	1.69063	0.327617	0.572912	2.03535	1.26773	2.67164	2.45278	1.77966	0.571844	1.60551	1.08923	PSMD7	代谢	Cytoplasm	other							NM_002811	Hs.440604	15618	ref|NM_002811|ens|ENST00000219313|gb|CR595724|gb|CR597005	Homo sapiens proteasome (prosome, macropain) 26S subunit, non-ATPase, 7 (Mov34 homolog) (PSMD7), mRNA [NM_002811]	PSMD7; proteasome (prosome, macropain) 26S subunit, non-ATPase, 7 (Mov34 homolog)	THC2255230		22388257, 95246894, 95275316	GO:0000003(reproduction) GO:0000074(regulation of cell cycle) GO:0000502(proteasome complex (sensu Eukarya)) GO:0002119(larval development (sensu Nematoda)) GO:0004175(endopeptidase activity) GO:0005554(molecular_function unknown) GO:0005838(proteasome regulatory particle (sensu Eukarya)) GO:0006508(proteolysis and peptidolysis) GO:0006511(ubiquitin-dependent protein catabolism) GO:0007582(physio…	UP|PSD7_HUMAN (P51665) 26S proteasome non-ATPase regulatory subunit 7 (26S proteasome regulatory subunit rpn8) (26S proteasome regulatory subunit S12) (Proteasome subunit p40) (Mov34 protein homolog), complete	chr16 (72,888,182-72,897,685)	STS-R15455; RH69368
48	157	NM_018348	A_23_P106753	0.143386	0.0470522	0.371889	0.477855	0.0483839	0.0580639	0.0164916	0.0374639	3.04739	0.778246	0.833287	0.4402	FLJ11171	代谢	Unknown	other							NM_018348	Hs.72782	12314	ref|NM_018348|gb|BC035005|gb|AK002033|ens|ENST00000338099	Homo sapiens hypothetical protein FLJ11171 (FLJ11171), mRNA [NM_018348]	FLJ11171; hypothetical protein FLJ11171							SHGC-133070; RH48685; SHGC-63647
11	117	NM_177528	A_23_P106778	0.104601	0.0389397	0.35418	0.709075	0.0354815	0.116128	0.0313341	0.0308526	2.68624	0.499496	0.305539	1.01561	SULT1A2	代谢	Cytoplasm	enzyme	Xenobiotic Metabolism Signaling; Sulfur Metabolism	(PST)G,HAST-I,HAST4,MGC108652,mOLFST,P-PST,P-SULT,ST1A2,St1c1,STP2,Sult1c1,TSPST2	6799	20888	65185		NM_177528	Hs.546304	20309	ref|NM_177528|ref|NM_001054|ens|ENST00000335715|gb|X78282	Homo sapiens sulfotransferase family, cytosolic, 1A, phenol-preferring, member 2 (SULT1A2), transcript variant 2, mRNA [NM_177528]	SULT1A2; sulfotransferase family, cytosolic, 1A, phenol-preferring, member 2							GDB:579633; RH70266; GDB:625839
79	164	NM_003031	A_23_P106798	0.208027	0.0567871	0.371889	0.408489	0.193535	0.0483866	0.0511241	0.0528902	3.66329	0.910402	3.99978	0.966607	SIAH1	癌基因相关	Nucleus	enzyme							NM_003031		5642	ref|NM_003031|ref|NM_001006610|ens|ENST00000359996|ens|ENST00000356721	Homo sapiens seven in absentia homolog 1 (Drosophila) (SIAH1), transcript variant 1, mRNA [NM_003031]		THC2256727		22388257	GO:0000151(ubiquitin ligase complex) GO:0003714(transcription corepressor activity) GO:0004842(ubiquitin-protein ligase activity) GO:0005634(nucleus) GO:0005737(cytoplasm) GO:0006508(proteolysis and peptidolysis) GO:0006511(ubiquitin-dependent protein catabolism) GO:0006915(apoptosis) GO:0007049(cell cycle) GO:0007264(small GTPase mediated signal transduction) GO:0007275(development) GO:0007283(s…	UP|Q5XKI9 (Q5XKI9) SIAH1 protein (Fragment), complete	chr16 (46,951,941-46,976,800)
39	45	NM_014062	A_23_P106822	0.251513	0.157381	0.593252	1.33594	0.129024	0.0532252	0.169864	0.193931	1.59811	0.444071	2.42411	0.875899	PSMD8BP1	蛋白合成与修饰	Nucleus	other							NM_014062	Hs.271695	14361	ref|NM_014062|gb|BC064630|ens|ENST00000268802|ens|ENST00000340938	Homo sapiens PSMD8 binding protein 1 (PSMD8BP1), mRNA [NM_014062]	NOB1P; likely ortholog of mouse nin one binding protein	NP162342						RH65148; A005R12; SHGC-60732; RH66628
8	123	NM_031885	A_23_P106835	0.390198	0.35208	4.0288	2.14778	0.79027	0.285481	0.364465	0.403288	1.10827	1.8758	2.76821	0.903734	BBS2	细胞因子	Unknown	other							NM_031885	Hs.333738	20948	ref|NM_031885|ens|ENST00000245157|gb|BC014140|gb|AF342736	Homo sapiens Bardet-Biedl syndrome 2 (BBS2), mRNA [NM_031885]	BBS2; Bardet-Biedl syndrome 2	THC2257448	NM_031885	22388257, 21451214, 21181710		UP|BBS2_HUMAN (Q9BXC9) Bardet-Biedl syndrome 2 protein, complete	chr16 (55,075,760-55,111,696)	STS-N93740; A004I06	NP816928 TC1569001	TC568999	TC293683	TC282140	TC292875
42	62	NM_005953	A_23_P106844	5.50391	5.04919	0.814614	5.84216	2.28372	11.7724	8.05121	10.6596	1.09006	0.139437	0.193988	0.755303	MT2A	金属硫蛋白类	Cytoplasm	other							NM_005953	Hs.418241	13699	ref|NM_005953|ens|ENST00000245185|gb|V00594|gb|CR625648	Homo sapiens metallothionein 2A (MT2A), mRNA [NM_005953]	MT2A; metallothionein 2A	THC2243837	NM_005953	90355190, 96338109, 89386721, 22388257, 98241500, 84029892, 96388057, 92277650, 83036944, 78024269, 93129264, 82247198	GO:0001666(response to hypoxia) GO:0005489(electron transporter activity) GO:0005506(iron ion binding) GO:0005507(copper ion binding) GO:0005764(lysosome) GO:0005829(cytosol) GO:0006118(electron transport) GO:0006875(metal ion homeostasis) GO:0006878(copper ion homeostasis) GO:0006882(zinc ion homeostasis) GO:0007263(nitric oxide mediated signal transduction) GO:0008021(synaptic vesicle) GO:00082…	UP|MT2_HUMAN (P02795) Metallothionein-II (MT-II) (Metallothionein 2A), complete	chr16 (55,199,979-55,200,924)	STS-X16663; PMC164851P1
63	15	NM_006067	A_23_P106859	1.14591	0.754458	0.194799	0.333985	0.925744	0.764507	1.21873	1.15036	1.51886	0.583257	1.2109	1.05943	COX4NB	DNA合成与修复	Unknown	other							NM_006067	Hs.173162	9231	ref|NM_006067|ens|ENST00000253457|gb|AK057439|gb|AF005888	Homo sapiens COX4 neighbor (COX4NB), mRNA [NM_006067]	NOC4; neighbor of COX4	NP425661						RH103526; STS-AA028000; STS-AA011496; SHGC-37143
13	146	NM_004960	A_23_P106887	0.37727	0.0843695	0.0796905	0.341692	0.370943	0.0580639	0.19625	0.107984	4.47164	0.233223	6.38853	1.8174	FUS	癌基因相关	Nucleus	transcription regulator							NM_004960	Hs.513522	19850	ref|NM_004960|ref|NM_001010850|gb|CR598388|gb|X71428	Homo sapiens fusion (involved in t(12;16) in malignant liposarcoma) (FUS), transcript variant 1, mRNA [NM_004960]	FUS; fusion (involved in t(12;16) in malignant liposarcoma)							RH12849; RH91447; D16S3354; RH80052
88	143	NM_152288	A_23_P106898	0.280896	0.194699	1.07139	0.798994	0.158054	1.50482	0.146776	0.49805	1.44272	1.34093	0.105032	0.2947	MGC13024	其他	Unknown	other							NM_152288	Hs.460617	3728	ref|NM_152288|ens|ENST00000318663|gb|BC016150|gb|BC006126	Homo sapiens hypothetical protein MGC13024 (MGC13024), mRNA [NM_152288]	MGC13024; hypothetical protein MGC13024	THC2236297	NM_152288	22388257		weakly similar to UP|Q9U6B8 (Q9U6B8) F protein (CG11430-PA, isoform A) (Cg11430-pb, isoform b) (RE30427p), partial (37%)	chr16 (30,867,862-30,873,764)	RH102081	TC1570722	TC571150			TC278667
12	80	NM_002705	A_23_P106901	0.130458	0.0924819	0.283344	0.362245	0.135475	1.53869	0.0989498	0.0991692	1.41063	0.782189	0.0880454	0.997787	PPL	其他	Cytoplasm	other							NM_002705	Hs.192233	20131	ref|NM_002705|ens|ENST00000345988|gb|AB011140|gb|AF001691	Homo sapiens periplakin (PPL), mRNA [NM_002705]	PPL; periplakin	THC2235996	NM_002705	98290545, 99162402, 98190524, 21085660, 98075094	GO:0005200(structural constituent of cytoskeleton) GO:0005856(cytoskeleton) GO:0006952(defense response) GO:0019897(extrinsic to plasma membrane)	UP|PEPL_HUMAN (O60437) Periplakin (195 kDa cornified envelope precursor protein) (190 kDa paraneoplastic pemphigus antigen), complete	chr16 (4,872,410-4,927,137)	SHGC-60728; RH65233	NP522628 TC1559342	TC557508	TC282302 TC295790	TC289321 TC289322	TC300499
48	144	NM_006640	A_23_P106973	11.5579	5.41587	0.584397	1.41301	4.64808	2.27417	2.92232	2.86268	2.13407	0.413582	2.04386	1.02083	38969	癌基因相关	Cytoplasm	enzyme							NM_006640	Hs.440932	12327	ref|NM_006640|gb|AK022493|gb|AJ312319|gb|BC021192	Homo sapiens septin 9 (SEPT9), mRNA [NM_006640]	SEPT9; septin 9	THC2254713	NM_006640	99272710, 22977043, 99246063	GO:0003924(GTPase activity) GO:0005525(GTP binding) GO:0005737(cytoplasm) GO:0007049(cell cycle) EC 3.6.5.4	UP|SEP9_HUMAN (Q9UHD8) Septin 9 (MLL septin-like fusion protein) (MLL septin-like fusion protein MSF-A) (Ovarian/Breast septin) (Ov/Br septin) (Septin D1), complete	chr17 (72,789,117-73,008,269)	RH35918; RH98887; RH45518	TC1483587 TC1563526	TC571956	TC291678	TC263039 TC263040	TC260238 TC282594
56	36	NM_016070	A_23_P106998	0.238585	0.0843695	0.380744	0.611449	0.16128	0.0483866	0.17811	0.22258	2.82786	0.622691	3.33315	0.800206	MRPS23	蛋白合成与修饰	Cytoplasm	other							NM_016070	Hs.5836	10715	ref|NM_016070|ens|ENST00000313608|gb|AF161447|gb|CR622139	Homo sapiens mitochondrial ribosomal protein S23 (MRPS23), nuclear gene encoding mitochondrial protein, mRNA [NM_016070]	MRPS23; mitochondrial ribosomal protein S23	THC2256763	NM_016070	21429115, 22388257, 20272150, 22354683		full-length cDNA clone CS0DB005YO18 of Neuroblastoma Cot 10-normalized of Homo sapiens (human)	chr17 (53,271,613-53,282,445)	STS-AA025002	NP816835 TC1568942	TC554256	TC293279	TC264335	TC279198
83	52	NM_173075	A_23_P10701	0.21743	0.184964	0.309908	0.359676	0.116121	0.130644	0.0478257	0.055094	1.17553	0.86163	0.888839	0.868075	APBB2	淀粉样蛋白类	Cytoplasm	other							NM_173075	Hs.479602	4894	ref|NM_173075|ens|ENST00000316212|ens|ENST00000295974|gb|CR607261	Homo sapiens amyloid beta (A4) precursor protein-binding, family B, member 2 (Fe65-like) (APBB2), mRNA [NM_173075]	APBB2; amyloid beta (A4) precursor protein-binding, family B, member 2 (Fe65-like)							D4S3272; SHGC-59600; SHGC-59693; D4S2546E
49	12	NM_003876	A_23_P107036	0.631134	0.282313	0.292199	0.590896	0.964451	0.212901	0.460116	0.34599	2.23558	0.494501	4.53005	1.32985	TMEM11	受体	Plasma Membrane	G-protein coupled receptor							NM_003876	Hs.514009	12244	ref|NM_003876|gb|BC005268|gb|CR618067|ens|ENST00000317635	Homo sapiens transmembrane protein 11 (TMEM11), mRNA [NM_003876]	C17orf35; chromosome 17 open reading frame 35	NP092880						STS-X51804; RH64843; RH80891
75	174	BC002811	A_23_P107048	2.5786	3.81447	5.64032	3.10092	0.993482	2.92739	1.34737	1.17901	0.676004	1.81892	0.339375	1.14279	SUMO2	其他	Unknown	other							BC002811		6492	gb|BC002811	Homo sapiens cDNA clone IMAGE:3636371, partial cds. [BC002811]
91	16	NM_002945	A_23_P107073	0.855616	0.722008	0.345326	0.421335	1.15154	0.348383	0.836126	0.762501	1.18505	0.819599	3.30537	1.09656	RPA1	DNA合成与修复	Nucleus	other							NM_002945	Hs.461925	3210	ref|NM_002945|ens|ENST00000254719|gb|BC018126|gb|CR592316	Homo sapiens replication protein A1, 70kDa (RPA1), mRNA [NM_002945]	RPA1; replication protein A1, 70kDa	NP415025						RH18502; RH17723; G29183; G62062; RH76450; D17S1427E
43	117	NM_018128	A_23_P107086	0.196275	0.0373173	0.371889	0.629433	0.070963	0.0483866	0.0560715	0.0705203	5.25962	0.590832	1.46658	0.795112	TSR1	其他	Unknown	other							NM_018128	Hs.388170	13429	ref|NM_018128|gb|AK026565|gb|AK001396|ens|ENST00000301364	Homo sapiens TSR1, 20S rRNA accumulation, homolog (yeast) (TSR1), mRNA [NM_018128]	FLJ10534; hypothetical protein FLJ10534							HSC2GF012; IB3555; G54858; G32814; RH47913; A009S27
46	104	NM_007148	A_23_P107117	0.0999002	0.0859919	0.53127	0.644848	0.0387071	0.0532252	0.0511241	0.116799	1.16174	0.823869	0.727232	0.437709	ZNF179	锌指蛋白类	Nucleus	transcription regulator							NM_007148	Hs.189482	12797	ref|NM_007148|ens|ENST00000299604|gb|AB026054|gb|BC053989	Homo sapiens zinc finger protein 179 (ZNF179), mRNA [NM_007148]	ZNF179; zinc finger protein 179	THC2248434	NM_007148	22388257, 98042506, 20039621, 96301415	GO:0000004(biological_process unknown) GO:0000151(ubiquitin ligase complex) GO:0003924(GTPase activity) GO:0004842(ubiquitin-protein ligase activity) GO:0005525(GTP binding) GO:0005554(molecular_function unknown) GO:0006955(immune response) GO:0008270(zinc ion binding) GO:0008372(cellular_component unknown) GO:0016567(protein ubiquitination) EC 3.6.5.4 EC 6.3.2.19	UP|Q7Z5V9 (Q7Z5V9) Zinc finger protein 179, complete	chr17 (19,255,066-19,261,183)
99	155	NM_032582	A_23_P107154	0.144561	0.0486747	0.478143	0.565205	0.216115	0.10645	0.0857565	0.167486	2.96995	0.845964	2.03019	0.512022	USP32	代谢	Unknown	enzyme							NM_032582	Hs.132868	1351	ref|NM_032582|ref|NM_001039674|gb|AF350251|gb|BX647719	Homo sapiens ubiquitin specific peptidase 32 (USP32), mRNA [NM_032582]	USP32; ubiquitin specific protease 32							STS-N68447; SHGC-132932; RH44395
85	130	NM_213662	A_23_P107201	0.294999	0.152514	0.309908	0.583189	0.0838653	0.0580639	0.0527732	0.0440752	1.93424	0.531402	1.44436	1.19734	STAT3	信号转导相关	Nucleus	transcription regulator							NM_213662	Hs.463059	4386	ref|NM_213662|ref|NM_139276|ref|NM_003150|ens|ENST00000264657	Homo sapiens signal transducer and activator of transcription 3 (acute-phase response factor) (STAT3), transcript variant 3, mRNA [NM_213662]	STAT3; signal transducer and activator of transcription 3 (acute-phase response factor)	THC2255422	NM_139276			signal transducer and activator of transcription 3 isoform 1; acute-phase response factor; DNA-binding protein APRF [Homo sapiens]	chr17 (37,718,863-37,794,039)	STS-W49595; RH102656; A008U14	NP323699 NP417567 TC1552419 TC1557264	NP400881 TC518183	TC282758 TC283410	TC293571	TC264056
15	186	NM_201434	A_23_P107214	0.452489	0.212546	0.336471	0.349399	0.141926	0.246771	0.123687	0.10578	2.1289	0.962998	0.575131	1.16928	RAB5C	癌基因相关	Cytoplasm	enzyme							NM_201434	Hs.514182	19380	ref|NM_201434|ref|NM_004583|ens|ENST00000346213|gb|CR625174	Homo sapiens RAB5C, member RAS oncogene family (RAB5C), transcript variant 1, mRNA [NM_201434]	RAB5C; RAB5C, member RAS oncogene family	NP091072				ras-related small GTP binding protein Rab5	chr17 (37,530,513-37,560,483)	D17S2018; RH78944; G10717; D17S821E
13	123	NM_001007226	A_23_P107256	0.405477	0.301783	0.469289	0.411058	0.419327	0.0822571	0.17646	0.123411	1.34361	1.14166	5.09775	1.42986	SPOP	细胞因子	Extracellular Space	other							NM_001007226	Hs.463382	19873	ref|NM_001007226|ref|NM_003563|ref|NM_001007230|ref|NM_001007227	Homo sapiens speckle-type POZ protein (SPOP), transcript variant 1, mRNA [NM_001007226]	SPOP; speckle-type POZ protein	THC2243895	NM_003563	98074898, 22388257, 22341132	GO:0005515(protein binding) GO:0005634(nucleus) GO:0006397(mRNA processing)	homologue to UP|Q9DBZ2 (Q9DBZ2) Mus musculus adult male lung cDNA, RIKEN full-length enriched library, clone:1200009E17 product:speckle-type POZ protein, full insert sequence, partial (96%)	chr17 (45,032,348-45,110,495)	SHGC-34743; D17S1671; SHGC-74458; L18224; WI-11042	TC1555240	TC552737	TC269998	TC274593 TC277910	TC274050	TC143995
9	126	NM_002145	A_23_P107283	0.161016	0.0194699	5.07763	0.788718	0.0838653	0.0338706	0.0758615	0.0242414	8.26999	6.43783	2.47605	3.12942	HOXB2	转录相关	Nucleus	transcription regulator							NM_002145	Hs.514289	20730	ref|NM_002145|ens|ENST00000330070|gb|X16665|gb|BC038968	Homo sapiens homeobox B2 (HOXB2), mRNA [NM_002145]	HOXB2; homeo box B2	THC2248281	NM_002145	89378558, 95181447, 91334457, 99068848, 20144096, 88329001, 90098876, 90215256	GO:0003677(DNA binding) GO:0003700(transcription factor activity) GO:0005634(nucleus) GO:0005667(transcription factor complex) GO:0006355(regulation of transcription, DNA-dependent) GO:0007275(development) GO:0007389(pattern specification) GO:0008015(circulation) GO:0009887(organogenesis)	UP|HXB2_HUMAN (P14652) Homeobox protein Hox-B2 (Hox-2H) (Hox-2.8) (K8), complete	chr17 (43,975,011-43,977,350)	STS-X16665	TC1417208 TC1557797	TC541027	TC293431 TC297321	NP277360	TC295970
37	68	NM_052888	A_23_P107295	0.155139	0.0584096	0.478143	0.837531	0.1387	0.0677412	0.0775107	0.134429	2.65605	0.570896	2.0475	0.57659	LRRC37B	蛋白合成与修饰	Unknown	other							NM_052888	Hs.514071	14768	ref|NM_052888|gb|AY386261|ens|ENST00000355391|ens|ENST00000327564	Homo sapiens leucine rich repeat containing 37B (LRRC37B), mRNA [NM_052888]	LOC114659; KIAA0563-related gene	THC2249548	NM_052888	98290545, 20304757, 93277839		UP|Q5YKG6 (Q5YKG6) C66 SLIT-like testicular protein, complete	chr17 (27,372,269-27,404,636)	RH91783; RH78000; WI-12393
16	88	NM_003984	A_23_P107307	0.213904	0.120064	0.27449	0.570343	0.0580606	0.0919344	0.0412291	0.0440752	1.78158	0.481271	0.631544	0.935426	SLC13A2	离子通道与运输蛋白	Plasma Membrane	transporter							NM_003984	Hs.102307	19263	ref|NM_003984|gb|BC096277|gb|BC096278|gb|BC096279	Homo sapiens solute carrier family 13 (sodium-dependent dicarboxylate transporter), member 2 (SLC13A2), mRNA [NM_003984]	SLC13A2; solute carrier family 13 (sodium-dependent dicarboxylate transporter), member 2	NP094837						RH71217
86	58	NM_006923	A_23_P107311	0.551214	0.363438	0.425016	0.393074	0.325785	0.367738	0.43373	0.414307	1.51667	1.08126	0.885915	1.04688	SDF2	发育相关	Extracellular Space	enzyme							NM_006923	Hs.514036	4243	ref|NM_006923|ens|ENST00000247020|gb|BT006709|gb|CR456708	Homo sapiens stromal cell-derived factor 2 (SDF2), mRNA [NM_006923]	SDF2; stromal cell-derived factor 2
62	143	NM_032854	A_23_P107322	0.263266	0.288803	1.65579	1.30768	0.0870909	0.329029	0.0923531	0.191727	0.911577	1.26621	0.264691	0.48169	CORO6	其他	Unknown	other							NM_032854	Hs.143046	9318	ref|NM_032854|gb|AL833952|gb|BC064514|ens|ENST00000345068	Homo sapiens coronin 6 (CORO6), mRNA [NM_032854]	CORO6; coronin 6	THC2237721	NM_032854		GO:0003779(actin binding) GO:0005198(structural molecule activity) GO:0005765(lysosomal membrane) GO:0006810(transport) GO:0006909(phagocytosis) GO:0006928(cell motility) GO:0007067(mitosis) GO:0007165(signal transduction) GO:0015629(actin cytoskeleton)	homologue to GB|BAB64362.1|15430613|AB070895 clipin E/coronin 6 type B {Mus musculus;} , complete	chr17 (24,965,899-24,973,941)	RH46400; RH39421
26	129	NM_006108	A_23_P10733	0.130458	0.0584096	0.469289	0.513823	0.0193535	0.10645	0.122038	0.0176301	2.2335	0.913328	0.181808	6.92215	SPON1	细胞外基质相关	Extracellular Space	other							NM_006108	Hs.445818	17072	ref|NM_006108|ens|ENST00000310358|gb|AB051390|gb|AK001584	Homo sapiens spondin 1, extracellular matrix protein (SPON1), mRNA [NM_006108]	SPON1; spondin 1, extracellular matrix protein	NP526906						G20587; A005Y02; WI-18553; HSCZTB102; WI-11904; RH77989
72	7	NM_001033053	A_23_P107356	0.39725	0.41698	0.486998	0.876068	0.258047	0.275803	0.232532	0.251229	0.952685	0.55589	0.93562	0.925579	NALP1	其他	Cytoplasm	other							NM_001033053	Hs.104305	7304	ref|NM_001033053|gb|BC051787|gb|BC016965|ens|ENST00000307229	Homo sapiens NACHT, leucine rich repeat and PYD (pyrin domain) containing 1 (NALP1), transcript variant 5, mRNA [NM_001033053]	NALP1; NACHT, leucine rich repeat and PYD (pyrin domain) containing 1	THC2244588		22388257		UP|Q96AM0 (Q96AM0) Death effector filament-forming Ced-4-like apoptosis protein, complete	chr17 (5,343,472-5,428,548)	STS-H51285; G54044; SGC31897	TC1552939	TC557296			TC266152
95	101	U91329	A_23_P107369	2.48928	3.03568	1.98341	0.98654	1.72892	2.3661	1.48095	1.1702	0.820007	2.01047	0.730702	1.26556	KIF1C	细胞骨架与运动	Cytoplasm	other							U91329	Hs.435120	2265	gb|U91329	Human kinesin-like motor protein KIF1C mRNA, complete cds. [U91329]	KIF1C; kinesin family member 1C							RH98900
3	184	NM_021079	A_23_P107373	0.275019	0.175229	0.203654	0.619156	0.322559	0.256449	0.136881	0.339379	1.56949	0.328921	1.25779	0.403326	NMT1	代谢	Cytoplasm	enzyme							NM_021079	Hs.532790	21962	ref|NM_021079|gb|BC006538|gb|CR615980|ens|ENST00000258960	Homo sapiens N-myristoyltransferase 1 (NMT1), mRNA [NM_021079]	NMT1; N-myristoyltransferase 1	THC2234093	NM_021079	98343933, 92237320, 98175914, 98019247, 93199512, 22388257	GO:0003824(catalytic activity) GO:0004379(glycylpeptide N-tetradecanoyltransferase activity) GO:0005840(ribosome) GO:0006499(N-terminal protein myristoylation) GO:0007391(dorsal closure) GO:0008415(acyltransferase activity) GO:0009249(protein-lipoylation) GO:0016740(transferase activity) GO:0019107(myristoyltransferase activity) GO:0040007(growth) EC 2.3.1.97	UP|NMT1_HUMAN (P30419) Glycylpeptide N-tetradecanoyltransferase 1 (Peptide N-myristoyltransferase 1) (Myristoyl-CoA:protein N-myristoyltransferase 1) (NMT 1) (Type I N-myristoyltransferase) , complete	chr17 (40,494,193-40,538,975)	STS-M86707; G59996; WI-13574; RH45078; SHGC-34291; RH66609
33	4	NM_032580	A_23_P107394	19.4782	19.4942	3.16991	4.36749	1.51925	4.70317	7.47566	2.92439	0.999178	0.725797	0.323027	2.55631	HES7	转录相关	Nucleus	transcription regulator							NM_032580	Hs.434828	15692	ref|NM_032580|ens|ENST00000317814|gb|AB049064|gb|BC039887	Homo sapiens hairy and enhancer of split 7 (Drosophila) (HES7), mRNA [NM_032580]	HES7; hairy and enhancer of split 7 (Drosophila)	NP373612
3	122	NM_003255	A_23_P107401	0.941413	0.889124	0.327617	0.652555	1.77085	1.64998	0.755317	0.857263	1.05881	0.502052	1.07325	0.88108	TIMP2	金属蛋白酶类	Extracellular Space	other							NM_003255	Hs.104839	22024	ref|NM_003255|ens|ENST00000262768|gb|M32304|gb|J05593	Homo sapiens TIMP metallopeptidase inhibitor 2 (TIMP2), mRNA [NM_003255]	TIMP2; tissue inhibitor of metalloproteinase 2	THC2246250	NM_003255	91331585, 98371010, 95001883, 90046765, 93125366, 94326839, 92117648, 90207285, 90338014, 91354200, 22388257, 96384329, 94156197, 96411768, 90008902, 21540806, 94263207, 95383380, 99057987, 92111776	GO:0005578(extracellular matrix) GO:0005604(basement membrane) GO:0005615(extracellular space) GO:0008047(enzyme activator activity) GO:0008191(metalloendopeptidase inhibitor activity)	UP|TIM2_HUMAN (P16035) Metalloproteinase inhibitor 2 precursor (TIMP-2) (Tissue inhibitor of metalloproteinases-2) (CSC-21K), complete	chr17 (74,363,023-74,433,092)	HSC13G072; Cda13g07; RH71380; RH46997	TC1550594	TC568680	TC292441	TC266397 TC278259	TC289409
57	125	NM_000918	A_23_P107412	2.67145	0.926442	0.309908	0.565205	1.01284	0.188708	0.59205	0.440752	2.88356	0.54831	5.36722	1.34327	P4HB	细胞外基质相关	Cytoplasm	enzyme							NM_000918	Hs.464336	10411	ref|NM_000918|gb|BC029617|gb|X05130|ens|ENST00000331483	Homo sapiens procollagen-proline, 2-oxoglutarate 4-dioxygenase (proline 4-hydroxylase), beta polypeptide (P4HB), mRNA [NM_000918]	P4HB; procollagen-proline, 2-oxoglutarate 4-dioxygenase (proline 4-hydroxylase), beta polypeptide (protein disulfide isomerase-associated 1)	THC2262558	NM_000918	91176935, 87218523, 96264879, 87298601, 88134925, 92283868, 99309858, 22388257, 91031404, 97295306, 93162045, 89034087, 96164391, 87280213	GO:0003756(protein disulfide isomerase activity) GO:0004656(procollagen-proline 4-dioxygenase activity) GO:0005489(electron transporter activity) GO:0005576(extracellular) GO:0005615(extracellular space) GO:0005783(endoplasmic reticulum) GO:0005788(endoplasmic reticulum lumen) GO:0006118(electron transport) GO:0006457(protein folding) GO:0006464(protein modification) GO:0016853(isomerase activity…	UP|PDI_HUMAN (P07237) Protein disulfide-isomerase precursor (PDI) (Prolyl 4-hydroxylase beta subunit) (Cellular thyroid hormone binding protein) (p55) , complete	chr17 (77,394,324-77,411,680)	GDB:178579; RH80067; RH47036
5	36	NM_003258	A_23_P107421	0.448963	0.292048	0.788051	0.960849	0.254822	0.285481	0.070914	0.0661128	1.53729	0.820161	0.892606	1.07262	TK1	DNA合成与修复	Cytoplasm	kinase							NM_003258	Hs.515122	21680	ref|NM_003258|ens|ENST00000301634|gb|CR621570|gb|CR611771	Homo sapiens thymidine kinase 1, soluble (TK1), mRNA [NM_003258]	TK1; thymidine kinase 1, soluble	NP117899				thymidine kinase 1, soluble	chr17 (73,681,776-73,694,727)	GDB:583421; RH11430; PMC126057P2; PMC140776P1; PMC303366P4; G06495
97	60	NM_207453	A_23_P107432	0.202151	0.131422	0.336471	0.444457	0.0290303	0.0822571	0.0247374	0.0991692	1.53819	0.757039	0.352921	0.249447	FLJ35934	其他	Unknown	other							NM_207453		1876	ref|NM_207453|gb|AK093253|gb|AX748015|gb|AL136790	Homo sapiens FLJ35934 protein (FLJ35934), mRNA [NM_207453]
41	94	NM_002277	A_23_P107465	0.485397	0.438072	0.433871	0.359676	0.0451583	0.198385	0.070914	0.0617053	1.10803	1.20628	0.22763	1.14924	KRTHA1	细胞骨架与运动	Cytoplasm	other							NM_002277	Hs.41696	13882	ref|NM_002277|ens|ENST00000251645|gb|X86570|thc|THC2251117	Homo sapiens keratin, hair, acidic, 1 (KRTHA1), mRNA [NM_002277]	KRTHA1; keratin, hair, acidic, 1	THC2251117	NM_002277	98434582, 92013235, 96038811, 89054860	GO:0000004(biological_process unknown) GO:0000902(cellular morphogenesis) GO:0005198(structural molecule activity) GO:0005200(structural constituent of cytoskeleton) GO:0005856(cytoskeleton) GO:0005882(intermediate filament) GO:0007010(cytoskeleton organization and biogenesis) GO:0008283(cell proliferation) GO:0008372(cellular_component unknown) GO:0008544(epidermis development) GO:0009653(morpho…	UP|K1H1_HUMAN (Q15323) Keratin, type I cuticular HA1 (Hair keratin, type I HA1), complete	chr17 (36,803,498-36,807,370)	STS-X86570
44	215	NM_000701	A_23_P1075	5.97756	6.43966	0.637524	1.78296	3.03528	3.179	3.70567	4.11001	0.928241	0.357564	0.954792	0.90162	ATP1A1	离子通道与运输蛋白	Plasma Membrane	transporter						digoxin	NM_000701		13116	ref|NM_000701|ref|NM_001001586|ens|ENST00000295598|gb|CR622871	Homo sapiens ATPase, Na+/K+ transporting, alpha 1 polypeptide (ATP1A1), transcript variant 1, mRNA [NM_000701]		NP085222
15	38	NM_006807	A_23_P107509	0.587648	0.668466	0.690651	0.989109	0.251596	0.39677	0.204496	0.176301	0.8791	0.698256	0.634111	1.15993	CBX1	细胞周期相关	Nucleus	other							NM_006807	Hs.77254	19528	ref|NM_006807|ens|ENST00000225603|gb|CR456766|gb|U35451	Homo sapiens chromobox homolog 1 (HP1 beta homolog Drosophila ) (CBX1), mRNA [NM_006807]	CBX1; chromobox homolog 1 (HP1 beta homolog Drosophila )	NP325400				chromobox homolog 1 (Drosophila HP1 beta) [Homo sapiens]	chr17 (43,502,392-43,533,806)
101	27	NM_024899	A_23_P107513	0.129283	0.0632771	0.203654	0.40592	0.0580606	0.0532252	0.0445274	0.0418714	2.04312	0.501709	1.09085	1.06343	CEP76	其他	Unknown	other							NM_024899	Hs.236940	1049	ref|NM_024899|ens|ENST00000262127|gb|BC033026|gb|AK022604	Homo sapiens centrosomal protein 76kDa (CEP76), mRNA [NM_024899]	C18orf9; chromosome 18 open reading frame 9	THC2259782	NM_024899			similar to UP|Q6DDX8 (Q6DDX8) MGC81569 protein, partial (98%)	chr18 (12,662,632-12,692,822)	RH80113	TC1430520	TC527105 TC541608	TC278828	TC289367	TC271912 TC292195
56	33	NM_014939	A_23_P107552	0.19745	0.110329	0.159381	0.506115	0.245145	0.0725798	0.202847	0.319545	1.78964	0.31491	3.37759	0.634799	KIAA1012	其他	Cytoplasm	other							NM_014939	Hs.202001	10718	ref|NM_014939|gb|AL136749|ens|ENST00000283351|ens|ENST00000355989	Homo sapiens KIAA1012 (KIAA1012), mRNA [NM_014939]	KIAA1012; KIAA1012							SHGC-64753; RH39240; RH48001
15	31	AF002020	A_23_P107581	0.478346	0.389397	0.247926	0.351969	0.583832	1.05483	0.338078	0.872689	1.22843	0.704398	0.553486	0.387399	NPC1	离子通道与运输蛋白	Cytoplasm	transporter							AF002020	Hs.464779	19535	gb|AF002020|gb|CR600440|gb|BC063302|gb|NM_000271	Homo sapiens Niemann-Pick C disease protein (NPC1) mRNA, complete cds. [AF002020]	NPC1; Niemann-Pick disease, type C1	NP086940						WI-14881; RH67909
50	38	NM_005603	A_23_P107599	0.216255	0.154137	0.070836	0.295448	0.0741886	0.130644	0.0379307	0.046279	1.40301	0.239758	0.56787	0.819611	ATP8B1	代谢	Plasma Membrane	transporter							NM_005603	Hs.216623	12003	ref|NM_005603|ens|ENST00000283684|gb|AF038007|gb|BC003534	Homo sapiens ATPase, Class I, type 8B, member 1 (ATP8B1), mRNA [NM_005603]	ATP8B1; ATPase, Class I, type 8B, member 1	THC2361407	NM_005603			ATPase, Class I, type 8B, member 1 [Homo sapiens]	chr18 (53,465,971-53,550,037)	G65640; G36359	NP1221764 TC1551306	TC526309 TC531504	TC301430	TC259320	TC295795	TC145163
7	68	NM_000985	A_23_P107604	5.49451	6.67168	0.557834	5.07914	16.3021	12.9192	18.3222	21.2575	0.823558	0.109828	1.26185	0.861918	RPL17	蛋白合成与修饰	Cytoplasm	other							NM_000985	Hs.374588	21218	ref|NM_000985|ref|NM_001035006|ens|ENST00000310102|ens|ENST00000330733	Homo sapiens ribosomal protein L17 (RPL17), transcript variant 1, mRNA [NM_000985]	RPL17; ribosomal protein L17							RH70037; D18S1247; SGC30182; WI-17439
78	171	NM_022772	A_23_P10761	0.404302	0.41049	0.495852	0.834962	0.24837	0.387092	0.262217	0.191727	0.984926	0.593862	0.641631	1.36766	EPS8L2	信号转导相关	Unknown	other							NM_022772	Hs.55016	5850	ref|NM_022772|gb|BC082977|ens|ENST00000359356|ens|ENST00000318562	Homo sapiens EPS8-like 2 (EPS8L2), mRNA [NM_022772]	EPS8L2; EPS8-like 2	THC2256338	NM_022772	22508195		GB|AAL76118.1|18655333|AY074929 epidermal growth factor receptor pathway substrate 8 related protein 2 {Homo sapiens;} , complete	chr11 (696,095-717,811)	RH94040	NP519010 TC1559125	TC518637		TC298054	TC296882
92	123	NM_006938	A_23_P107644	0.841512	0.543534	0.832323	1.76755	0.651569	1.28224	0.875706	0.766909	1.54822	0.470891	0.508148	1.14186	SNRPD1	蛋白合成与修饰	Nucleus	other							NM_006938	Hs.464734	2888	ref|NM_006938|ens|ENST00000300413|gb|BC001721|gb|BC072427	Homo sapiens small nuclear ribonucleoprotein D1 polypeptide 16kDa (SNRPD1), mRNA [NM_006938]	SNRPD1; small nuclear ribonucleoprotein D1 polypeptide 16kDa	THC2257031	NM_006938	88263041, 22035902, 97311417, 89376817, 22388257, 21085660, 93000340, 21614655	GO:0000245(spliceosome assembly) GO:0000398(nuclear mRNA splicing, via spliceosome) GO:0003723(RNA binding) GO:0005634(nucleus) GO:0005681(spliceosome complex) GO:0005732(small nucleolar ribonucleoprotein complex) GO:0006371(mRNA splicing) GO:0008248(pre-mRNA splicing factor activity) GO:0008380(RNA splicing) GO:0030532(small nuclear ribonucleoprotein complex)	UP|SMD1_HUMAN (P62314) Small nuclear ribonucleoprotein Sm D1 (snRNP core protein D1) (Sm-D1) (Sm-D autoantigen), complete	chr18 (17,446,226-17,464,342)	RH124565; STS-J03798	TC1568689	TC520612	TC292085	TC274329 TC287501 TC287504	TC278511 TC278512	TC143237
39	105	NM_001014763	A_23_P107653	1.08715	1.09518	1.00056	1.9551	0.403199	0.348383	0.857565	0.691981	0.992667	0.51177	1.15734	1.23929	ETFB	代谢	Cytoplasm	transporter							NM_001014763	Hs.74047	14301	ref|NM_001014763|ref|NM_001985|ens|ENST00000309244|gb|CR456827	Homo sapiens electron-transfer-flavoprotein, beta polypeptide (ETFB), transcript variant 2, mRNA [NM_001014763]	ETFB; electron-transfer-flavoprotein, beta polypeptide	NP094168						RH11652; GDB:373700
73	75	NM_014225	A_23_P107661	0.385497	0.248241	0.504707	0.709075	0.106444	0.208062	0.0923531	0.0749278	1.55292	0.711781	0.511599	1.23256	PPP2R1A	信号转导相关	Cytoplasm	phosphatase							NM_014225	Hs.467192	7021	ref|NM_014225|gb|AK091387|ens|ENST00000322088|ens|ENST00000361107	Homo sapiens protein phosphatase 2 (formerly 2A), regulatory subunit A (PR 65), alpha isoform (PPP2R1A), mRNA [NM_014225]	PPP2R1A; protein phosphatase 2 (formerly 2A), regulatory subunit A (PR 65), alpha isoform
18	205	NM_001983	A_23_P107701	0.29735	0.111952	0.398453	0.919743	0.158054	0.14516	0.0874056	0.0374639	2.65605	0.433222	1.08883	2.33306	ERCC1	DNA合成与修复	Nucleus	enzyme	Nucleotide Excision Repair Pathway	UV20	2067	13870	292673		NM_001983	Hs.435981	18716	ref|NM_001983|ref|NM_202001|gb|AB069681|ens|ENST00000300853	Homo sapiens excision repair cross-complementing rodent repair deficiency, complementation group 1 (includes overlapping antisense sequence) (ERCC1), transcript variant 2, mRNA [NM_001983]	ERCC1; excision repair cross-complementing rodent repair deficiency, complementation group 1 (includes overlapping antisense sequence)	NP084584						STS-R48186; RH47033
9	133	NM_031417	A_23_P107717	1.11066	1.16657	1.25734	0.547221	0.699953	1.19999	0.389202	0.32836	0.952069	2.29768	0.583301	1.18529	MARK4	代谢	Cytoplasm	kinase							NM_031417	Hs.34314	20723	ref|NM_031417|gb|AB088047|gb|BC071948|gb|AB058763	Homo sapiens MAP/microtubule affinity-regulating kinase 4 (MARK4), mRNA [NM_031417]	MARK4; MAP/microtubule affinity-regulating kinase 4	THC2257552		21245130, 97262070, 21226021	GO:0001578(microtubule bundle formation) GO:0004674(protein serine/threonine kinase activity) GO:0004713(protein-tyrosine kinase activity) GO:0005524(ATP binding) GO:0005634(nucleus) GO:0005813(centrosome) GO:0006468(protein amino acid phosphorylation) GO:0007399(neurogenesis) GO:0008017(microtubule binding) GO:0008286(insulin receptor signaling pathway) GO:0008372(cellular_component unknown) GO:…	UP|MRK4_HUMAN (Q96L34) MAP/microtubule affinity-regulating kinase 4 (MAP/microtubule affinity-regulating kinase like 1) , complete	chr19 (50,446,390-50,498,791)	D19S1105; STS-H97748; RH45702; G20412; A005Q13; SGC30757	TC1516472	TC520303			TC300237
61	196	NM_001783	A_23_P107735	1.1083	1.07247	0.965141	0.614018	0.27095	0.788701	0.344675	0.288693	1.03342	1.57184	0.343539	1.19392	CD79A	白细胞抗原类	Plasma Membrane	transmembrane receptor							NM_001783	Hs.79630	9480	ref|NM_001783|ref|NM_021601|ens|ENST00000221972|gb|CR611564	Homo sapiens CD79A antigen (immunoglobulin-associated alpha) (CD79A), transcript variant 1, mRNA [NM_001783]	CD79A; CD79A antigen (immunoglobulin-associated alpha)	THC2256958	NM_001783	93009083, 95052679, 94239426, 94364636, 97264341, 95371688, 92289825, 22388257, 92166394, 92105765, 94267180, 92347937, 89091088	GO:0004888(transmembrane receptor activity) GO:0005771(multivesicular body) GO:0005886(plasma membrane) GO:0006952(defense response) GO:0007166(cell surface receptor linked signal transduction) GO:0016020(membrane) GO:0016021(integral to membrane)	UP|C79A_HUMAN (P11912) B-cell antigen receptor complex associated protein alpha-chain precursor (Ig-alpha) (MB-1 membrane glycoprotein) (Surface-IgM-associated protein) (Membrane-bound immunoglobulin associated protein) (CD79a), complete	chr19 (47,073,030-47,077,279)	STS-U05259	TC1555035	TC525950			TC289486
16	23	NM_006631	A_23_P107764	0.202151	0.178474	0.407307	0.452164	0.241919	0.425802	0.191303	0.191727	1.13266	0.900795	0.56815	0.997787	ZNF266	锌指蛋白类	Nucleus	other							NM_006631	Hs.465838	19328	ref|NM_006631|ref|NM_198058|gb|BC017407|ens|ENST00000355921	Homo sapiens zinc finger protein 266 (ZNF266), mRNA [NM_006631]	ZNF266; zinc finger protein 266							RH66800; A008Z15
31	85	NM_018035	A_23_P107795	0.846214	0.421847	0.212508	0.547221	0.425778	0.372576	0.366114	0.32836	2.00597	0.38834	1.14279	1.11498	FLJ10241	其他	Unknown	other							NM_018035	Hs.351099	16041	ref|NM_018035|gb|BC013323|ens|ENST00000221943|ens|ENST00000301183	Homo sapiens hypothetical protein FLJ10241 (FLJ10241), mRNA [NM_018035]	FLJ10241; hypothetical protein FLJ10241	NP223680					chr19 (46,629,064-46,637,650)	SHGC-24398; G20507; IB1022; RH35849; A005U20	NP812181 TC1567213	TC536457	TC272066		TC277716
16	35	NM_032207	A_23_P107801	1.1847	1.03353	0.602106	0.49327	0.122572	0.343545	0.239129	0.156467	1.14627	1.22064	0.356788	1.5283	FLJ21742	其他	Unknown	other							NM_032207	Hs.306809	19316	ref|NM_032207|gb|BC027869|gb|AK025395|ens|ENST00000221671	Homo sapiens hypothetical protein FLJ21742 (FLJ21742), mRNA [NM_032207]	FLJ21742; hypothetical protein FLJ21742	THC2260140	NM_032207	22388257, 20256781		UP|O00302 (O00302) ERPROT 213-21, partial (13%)	chr19 (16,468,206-16,493,185)		TC1570891	TC571008
99	31	THC2310680	A_23_P10781	0.193924	0.168739	0.292199	0.429042	0.0999933	0.169353	0.0544224	0.0617053	1.14925	0.681049	0.590443	0.881973	THC2310680	细胞因子	Unknown	other							THC2310680	Hs.194554	1475	thc|THC2310680	AF262221 SNARE Vti1a protein {Rattus norvegicus;} , complete [THC2310680]	VTI1A; vesicle transport through interaction with t-SNAREs homolog 1A (yeast)	THC2249229	NM_145206			full-length cDNA clone CS0DJ014YG19 of T cells (Jurkat cell line) Cot 10-normalized of Homo sapiens (human)	chr10 (114,417,342-114,487,522)	SHGC-107210; RH103741; WI-14968; RH65359; RH123356
46	113	NM_003807	A_23_P107817	412.901	106.258	82.3165	32.0728	164.655	74.1863	95.7632	43.2466	3.88581	2.56655	2.21948	2.21435	TNFSF14	凋亡相关	Extracellular Space	cytokine							NM_003807	Hs.129708	12788	ref|NM_003807|ref|NM_172014|ens|ENST00000245912|gb|AY358812	Homo sapiens tumor necrosis factor (ligand) superfamily, member 14 (TNFSF14), transcript variant 1, mRNA [NM_003807]	TNFSF14; tumor necrosis factor (ligand) superfamily, member 14	THC2240822	NM_003807			tumor necrosis factor ligand superfamily, member 14 isoform 1 precursor; ligand for herpesvirus entry mediator; delta transmembrane LIGHT; tumor n	chr19 (6,615,559-6,621,599)
47	106	NM_145276	A_23_P107881	0.109303	0.0373173	0.265635	0.457302	0.0258047	0.125805	0.0395799	0.0771316	2.92901	0.580874	0.205117	0.513148	ZNF563	转录相关	Unknown	other							NM_145276	Hs.36247	12580	ref|NM_145276|ens|ENST00000293725|gb|BC022523	Homo sapiens zinc finger protein 563 (ZNF563), mRNA [NM_145276]	ZNF563; zinc finger protein 563	THC2261832	NM_145276				chr19 (12,289,306-12,305,511)
74	199	NM_024029	A_23_P107894	0.673445	0.590586	0.416162	0.303155	0.454808	0.924183	0.258919	0.200542	1.1403	1.37277	0.492119	1.29109	YIPF2	其他	Unknown	other							NM_024029	Hs.323213	6682	ref|NM_024029|ens|ENST00000253031|gb|CR601786|gb|BC000056	Homo sapiens Yip1 domain family, member 2 (YIPF2), mRNA [NM_024029]	MGC3262; hypothetical protein MGC3262							G09492; STS-AA004344
81	67	NM_015428	A_23_P107942	0.169243	0.082747	0.548979	0.891482	0.0612862	0.387092	0.080809	0.132226	2.0453	0.615805	0.158324	0.611145	ZNF473	转录相关	Unknown	other							NM_015428	Hs.440553	5309	ref|NM_015428|ref|NM_001006656|ens|ENST00000270617|gb|CR625943	Homo sapiens zinc finger protein 473 (ZNF473), transcript variant 1, mRNA [NM_015428]	ZNF473; zinc finger protein 473	THC2237344		20039618, 22388257, 20450683	GO:0000122(negative regulation of transcription from Pol II promoter) GO:0003677(DNA binding) GO:0003700(transcription factor activity) GO:0003704(specific RNA polymerase II transcription factor activity) GO:0003709(RNA polymerase III transcription factor activity) GO:0005634(nucleus) GO:0006355(regulation of transcription, DNA-dependent) GO:0006359(regulation of transcription from Pol III promot…	UP|Z473_HUMAN (Q8WTR7) Zinc finger protein 473 (Zinc finger protein 100 homolog) (Zfp-100), complete	chr19 (55,221,024-55,243,841)	RH94122; STS-T97152; SGC33829
6	57	NM_015953	A_23_P107959	0.365517	0.334233	0.159381	0.768165	0.151603	0.246771	0.120389	0.0859466	1.0936	0.207483	0.614345	1.40074	NOSIP	代谢	Cytoplasm	other							NM_015953	Hs.7236	21444	ref|NM_015953|ens|ENST00000339093|gb|CR599484|gb|AF132959	Homo sapiens nitric oxide synthase interacting protein (NOSIP), mRNA [NM_015953]	NOSIP; nitric oxide synthase interacting protein
38	215	NM_000511	A_23_P107974	0.196275	0.152514	0.309908	0.685953	0.0387071	0.111289	0.0362816	0.0330564	1.28693	0.451791	0.347807	1.09757	FUT2	代谢	Cytoplasm	enzyme							NM_000511	Hs.443160	14406	ref|NM_000511|gb|AY751739|gb|D87942|ens|ENST00000318500	Homo sapiens fucosyltransferase 2 (secretor status included) (FUT2), mRNA [NM_000511]	FUT2; fucosyltransferase 2 (secretor status included)							RH76300
53	164	NM_017854	A_23_P107994	0.231533	0.118442	0.398453	0.58062	0.0354815	0.0870958	0.0560715	0.0440752	1.95483	0.686254	0.407385	1.27218	FLJ20512	其他	Unknown	other							NM_017854	Hs.105606	11232	ref|NM_017854|ens|ENST00000253047|gb|BC002907|gb|AK000519	Homo sapiens hypothetical protein FLJ20512 (FLJ20512), mRNA [NM_017854]	FLJ20512; hypothetical protein FLJ20512
21	190	NM_007145	A_23_P108022	0.598226	0.407245	0.920868	1.33851	0.674148	0.227417	0.53103	0.731648	1.46896	0.687981	2.96437	0.7258	ZNF146	其他	Nucleus	other							NM_007145	Hs.301819	18086	ref|NM_007145|ens|ENST00000301233|gb|BC110500|gb|BC110501	Homo sapiens zinc finger protein 146 (ZNF146), mRNA [NM_007145]	ZNF146; zinc finger protein 146	NP093000						WI-9312; STS-X70394
4	205	NM_152653	A_23_P10807	0.173944	0.0373173	0.301053	0.516392	0.167731	0.0338706	0.0362816	0.0374639	4.66122	0.582993	4.9521	0.968441	UBE2E2	代谢	Cytoplasm	enzyme							NM_152653	Hs.475688	21726	ref|NM_152653|ens|ENST00000335798|gb|CR615770|gb|CR617055	Homo sapiens ubiquitin-conjugating enzyme E2E 2 (UBC4/5 homolog, yeast) (UBE2E2), mRNA [NM_152653]	UBE2E2; ubiquitin-conjugating enzyme E2E 2 (UBC4/5 homolog, yeast)	THC2257857	NM_152653	96091137, 99087339, 96162026	GO:0000004(biological_process unknown) GO:0000211(protein degradation tagging activity) GO:0000502(proteasome complex (sensu Eukarya)) GO:0004840(ubiquitin conjugating enzyme activity) GO:0004842(ubiquitin-protein ligase activity) GO:0005515(protein binding) GO:0005634(nucleus) GO:0006464(protein modification) GO:0006511(ubiquitin-dependent protein catabolism) GO:0006512(ubiquitin cycle) GO:00070…	UP|UB6B_HUMAN (Q96LR5) Ubiquitin-conjugating enzyme E2 E2 (Ubiquitin-protein ligase E2) (Ubiquitin carrier protein E2) (UbcH8) , complete	chr3 (23,515,695-23,607,087)	SHGC-76771; SHGC-63667; RH102556; RH80940; D3S3993
42	139	ENST00000358532	A_23_P108105	5.57326	24.1378	12.8036	6.67456	12.5217	22.5868	12.6095	14.439	0.230894	1.91827	0.554382	0.873292	ENST00000358532	其他	Unknown	other							ENST00000358532		13622	ens|ENST00000358532|gb|AK000707|thc|THC2243023	Homo sapiens cDNA FLJ20700 fis, clone KAIA2250. [AK000707]
34	140	NM_013361	A_23_P108124	0.15749	0.0713895	0.593252	1.42072	0.0903165	0.208062	0.0973006	0.149856	2.20606	0.417571	0.434084	0.649295	ZNF223	转录相关	Nucleus	other							NM_013361		15341	ref|NM_013361|ens|ENST00000269981|gb|AF187989|gb|BC022466	Homo sapiens zinc finger protein 223 (ZNF223), mRNA [NM_013361]		THC2261761	NM_013361	22388257	GO:0003700(transcription factor activity) GO:0005634(nucleus) GO:0006355(regulation of transcription, DNA-dependent) GO:0008270(zinc ion binding)	UP|Q8TBJ3 (Q8TBJ3) Zinc finger protein 223, complete	chr19 (49,247,999-49,263,983)
30	210	NM_003938	A_23_P108135	4.22872	5.13518	0.522416	1.4721	2.90626	4.70801	1.20059	1.1724	0.82348	0.354877	0.6173	1.02404	AP3D1	蛋白合成与修饰	Cytoplasm	transporter							NM_003938		16131	ref|NM_003938|gb|AF002163|gb|U91930|gb|AB208804	Homo sapiens adaptor-related protein complex 3, delta 1 subunit (AP3D1), mRNA [NM_003938]		NP081211				delta-adaptin	chr19 (2,051,995-2,102,644)		NP812126 TC1567175	TC534999	TC296790 TC300314	TC280454 TC290807	TC290295	TC135603
50	185	NM_014676	A_23_P10815	1.09185	0.472144	0.141672	0.359676	0.670923	0.241933	0.481556	0.641294	2.31253	0.393888	2.77318	0.750912	PUM1	蛋白合成与修饰	Unknown	other							NM_014676	Hs.281707	11856	ref|NM_014676|ref|NM_001020658|ens|ENST00000257075|gb|AF315592	Homo sapiens pumilio homolog 1 (Drosophila) (PUM1), transcript variant 2, mRNA [NM_014676]	PUM1; pumilio homolog 1 (Drosophila)	THC2243777	NM_014676	96298867, 20341325, 95308325, 22388257, 99358765	GO:0000004(biological_process unknown) GO:0003723(RNA binding) GO:0006417(regulation of protein biosynthesis) GO:0006445(regulation of translation) GO:0008372(cellular_component unknown)	UP|Q5VXY5 (Q5VXY5) Pumilio homolog 1 (Drosophila), partial (98%)	chr1 (31,073,437-31,207,685)	G06256; RH68367; D1S3716; SHGC-74502; SHGC-74520; PMC141031P1; RH25326	NP377363 NP593103 TC1555197 TC1564762	TC519911 TC535180	TC270291	TC262389 TC291167	TC264584 TC298649	TC133306 TC146138
50	33	NM_000435	A_23_P108201	2.51631	2.70145	1.5761	0.680815	0.661246	2.03707	0.785002	0.77352	0.931468	2.31502	0.324606	1.01484	NOTCH3	发育相关	Plasma Membrane	transcription regulator							NM_000435	Hs.8546	12008	ref|NM_000435|ens|ENST00000263388|gb|U97669|gb|CR611252	Homo sapiens Notch homolog 3 (Drosophila) (NOTCH3), mRNA [NM_000435]	NOTCH3; Notch homolog 3 (Drosophila)	NP085877						PMC122602P1
36	180	NM_005031	A_23_P108212	0.172769	0.102217	0.469289	0.46244	0.054835	0.14516	0.0346324	0.0440752	1.69022	1.01481	0.377757	0.785758	FXYD1	离子通道与运输蛋白	Plasma Membrane	ion channel							NM_005031	Hs.442498	14871	ref|NM_005031|ref|NM_021902|ens|ENST00000351325|ens|ENST00000336780	Homo sapiens FXYD domain containing ion transport regulator 1 (phospholemman) (FXYD1), transcript variant a, mRNA [NM_005031]	FXYD1; FXYD domain containing ion transport regulator 1 (phospholemman)							D19S208
21	64	AK127735	A_23_P108238	0.267968	0.0551646	0.566688	0.727059	0.0387071	0.0580639	0.113792	0.0683166	4.8576	0.779425	0.666629	1.66566	CILP2	凋亡相关	Unknown	other							AK127735	Hs.279574	18212	gb|AK127735|gb|BC068256|gb|BC018939|ens|ENST00000291495	Homo sapiens cDNA FLJ45835 fis, clone NT2RP8008057, weakly similar to Homo sapiens cartilage intermediate layer protein, nucleotide pyrophosphohydrolase (CILP). [AK127735]	CILP2; cartilage intermediate layer protein 2	NP650510
54	158	NM_001863	A_23_P108244	1.02368	0.605189	0.433871	0.804133	0.525771	0.653218	1.45126	0.786742	1.69151	0.539551	0.804893	1.84465	COX6B1	细胞色素酶类	Cytoplasm	enzyme							NM_001863	Hs.431668	11023	ref|NM_001863|ens|ENST00000246554|gb|X54473|gb|CR600969	Homo sapiens cytochrome c oxidase subunit Vib polypeptide 1 (ubiquitous) (COX6B1), mRNA [NM_001863]	COX6B1; cytochrome c oxidase subunit Vib polypeptide 1 (ubiquitous)
88	105	NM_177543	A_23_P108294	0.338485	0.240128	0.053127	0.341692	0.0741886	0.266126	0.0841073	0.0837429	1.4096	0.155482	0.278772	1.00435	PPAP2C	代谢	Plasma Membrane	phosphatase							NM_177543	Hs.465506	3766	ref|NM_177543|ref|NM_003712|ref|NM_177526|ens|ENST00000327790	Homo sapiens phosphatidic acid phosphatase type 2C (PPAP2C), transcript variant 3, mRNA [NM_177543]	PPAP2C; phosphatidic acid phosphatase type 2C							RH11852; D19S676E
90	84	NM_002060	A_23_P1083	0.17982	0.121687	0.726069	0.616587	0.0419327	0.32419	0.0527732	0.0572978	1.47773	1.17756	0.129346	0.921034	GJA4	信号转导相关	Plasma Membrane	transporter							NM_002060	Hs.296310	3357	ref|NM_002060|ens|ENST00000339890|ens|ENST00000342280|gb|M96789	Homo sapiens gap junction protein, alpha 4, 37kDa (connexin 37) (GJA4), mRNA [NM_002060]	GJA4; gap junction protein, alpha 4, 37kDa (connexin 37)	THC2258384	NM_002060	93195088, 22388257, 99377098, 96358561, 20190940	GO:0001568(blood vessel development) GO:0005243(gap-junction forming channel activity) GO:0005886(plasma membrane) GO:0005887(integral to plasma membrane) GO:0005921(gap junction) GO:0005922(connexon complex) GO:0006810(transport) GO:0007043(intercellular junction assembly) GO:0007154(cell communication) GO:0007267(cell-cell signaling) GO:0007605(perception of sound) GO:0008016(regulation of hear…	GB|AAA52558.2|6093425|HUMGJA4A connexin 37 {Homo sapiens;} , complete	chr1 (34,927,666-34,930,459)	PMC197251P2; SHGC-74583; D1S3523	TC1570040	TC572548		TC291581	TC275774
24	111	NM_005001	A_23_P108303	0.71458	0.356948	0.256781	0.63714	0.841879	0.803217	0.47331	0.506865	2.00192	0.40302	1.04813	0.933799	NDUFA7	代谢	Cytoplasm	enzyme							NM_005001	Hs.515112	17520	ref|NM_005001|gb|BC003102|gb|AF050637|ens|ENST00000301457	Homo sapiens NADH dehydrogenase (ubiquinone) 1 alpha subcomplex, 7, 14.5kDa (NDUFA7), mRNA [NM_005001]	NDUFA7; NADH dehydrogenase (ubiquinone) 1 alpha subcomplex, 7, 14.5kDa	THC2245404	NM_005001	93216788, 20499367, 22388257, 99097250	GO:0003954(NADH dehydrogenase activity) GO:0005624(membrane fraction) GO:0005739(mitochondrion) GO:0008137(NADH dehydrogenase (ubiquinone) activity) GO:0016491(oxidoreductase activity) EC 1.6.5.3 EC 1.6.99.3	UP|Q6FG42 (Q6FG42) NDUFA7 protein (Fragment), complete	chr19 (8,282,195-8,292,290)
72	182	NM_030957	A_23_P108320	0.653465	0.606811	0.53127	0.480424	0.432229	1.11773	0.188005	0.165282	1.07688	1.10584	0.386703	1.13748	ADAMTS10	金属蛋白酶类	Extracellular Space	peptidase							NM_030957	Hs.465818	7129	ref|NM_030957|ens|ENST00000270328|gb|AF163762|gb|AK131414	Homo sapiens ADAM metallopeptidase with thrombospondin type 1 motif, 10 (ADAMTS10), mRNA [NM_030957]	ADAMTS10; a disintegrin-like and metalloprotease (reprolysin type) with thrombospondin type 1 motif, 10	THC2247494	NM_030957	99395124		UP|AT10_HUMAN (Q9H324) ADAMTS-10 precursor (A disintegrin and metalloproteinase with thrombospondin motifs 10) (ADAM-TS 10) (ADAM-TS10) (Fragment) , complete	chr19 (8,551,611-8,581,594)		TC1463267	TC538357
56	155	NM_003021	A_23_P108331	0.904978	0.809622	5.4101	2.35074	0.322559	0.759669	0.389202	0.334972	1.11778	2.30145	0.424605	1.1619	SGTA	细胞因子	Cytoplasm	other							NM_003021	Hs.203910	10596	ref|NM_003021|ens|ENST00000221566|gb|CR602218|gb|CR603333	Homo sapiens small glutamine-rich tetratricopeptide repeat (TPR)-containing, alpha (SGTA), mRNA [NM_003021]	SGTA; small glutamine-rich tetratricopeptide repeat (TPR)-containing, alpha	NP176197						RH77778; A007K05; D19S1028; RH11023
28	160	NM_016536	A_23_P108342	0.118705	0.0227149	0.292199	0.375091	0.0483839	0.0677412	0.0346324	0.0528902	5.22587	0.779008	0.714246	0.654798	ZNF571	转录相关	Unknown	other							NM_016536	Hs.546391	16611	ref|NM_016536|gb|BC040591|gb|AF161544	Homo sapiens zinc finger protein 571 (ZNF571), mRNA [NM_016536]	ZNF571; zinc finger protein 571	THC2261866	NM_016536		GO:0000122(negative regulation of transcription from Pol II promoter) GO:0003676(nucleic acid binding) GO:0003677(DNA binding) GO:0003700(transcription factor activity) GO:0003704(specific RNA polymerase II transcription factor activity) GO:0003709(RNA polymerase III transcription factor activity) GO:0003714(transcription corepressor activity) GO:0005622(intracellular) GO:0005634(nucleus) GO:0006…	Homo sapiens zinc finger protein 571, mRNA (cDNA clone IMAGE:5269760), partial cds	chr19 (42,745,134-42,769,538)	RH12326
52	183	NM_022065	A_23_P108376	0.163366	0.073012	0.637524	1.15096	0.0741886	0.0483866	0.061019	0.0661128	2.23752	0.553905	1.53325	0.922953	THADA	其他	Unknown	other							NM_022065	Hs.369592	11428	ref|NM_022065|ref|NM_198554|gb|AY149629|gb|AK025445	Homo sapiens thyroid adenoma associated (THADA), transcript variant 1, mRNA [NM_022065]	THADA; thyroid adenoma associated							WI-14187; G32871; A009W31; G60006; G32921; A009V10; RH45356
86	194	NM_001008491	A_23_P10839	0.311454	0.197944	0.655233	0.906897	0.496741	0.193546	0.123687	0.101373	1.57345	0.7225	2.56652	1.22012	38962	发育相关	Cytoplasm	enzyme							NM_001008491	Hs.335057	4107	ref|NM_001008491|ref|NM_006155|ref|NM_001008492|ref|NM_004404	Homo sapiens septin 2 (SEPT2), transcript variant 1, mRNA [NM_001008491]	SEPT2; septin 2	NP085832						A001W20; RH17945; D2S2704; G62117; G19712; RH36196; D2S2850; D2S1880
55	152	NM_014914	A_23_P108404	0.262091	0.126554	0.203654	0.63714	0.0999933	0.0532252	0.105546	0.0727241	2.07098	0.319637	1.87868	1.45133	CENTG2	信号转导相关	Cytoplasm	enzyme							NM_014914	Hs.435039	10814	ref|NM_014914|ref|NM_001037131|ens|ENST00000336665|gb|AY033765	Homo sapiens centaurin, gamma 2 (CENTG2), transcript variant 2, mRNA [NM_014914]	CENTG2; centaurin, gamma 2							FB3D10; G54615; SHGC-31743; RH48088; G59791
70	181	NM_001349	A_23_P108415	1.73239	0.837205	0.495852	0.575481	2.30307	0.832249	1.24677	1.35752	2.06925	0.86163	2.76729	0.918418	DARS	蛋白合成与修饰	Cytoplasm	enzyme							NM_001349	Hs.503787	7560	ref|NM_001349|gb|BC000629|gb|BT006710|ens|ENST00000264161	Homo sapiens aspartyl-tRNA synthetase (DARS), mRNA [NM_001349]	DARS; aspartyl-tRNA synthetase							STS-AA018181; RH66171; RH17849; D2S2723; SHGC-35960
28	209	AK024850	A_23_P108437	0.164542	0.0373173	0.513561	0.976263	0.0387071	0.0483866	0.131933	0.136633	4.40926	0.526048	0.799955	0.965601	C2orf31	其他	Unknown	other							AK024850	Hs.17631	16562	gb|AK024850|gb|AL136852|gb|BC058895|gb|BC048322	Homo sapiens cDNA: FLJ21197 fis, clone COL00201. [AK024850]	C2orf31; chromosome 2 open reading frame 31	THC2259302		20479972			chr2 (208,452,813-208,455,290)	PMC16008P2; STS-U43318	TC1464827	TC562054			TC264757
53	154	NM_012433	A_23_P108441	1.78292	1.33855	0.45158	0.842669	2.89013	3.27577	4.88812	9.35276	1.33198	0.535892	0.882275	0.522639	SF3B1	转录相关	Nucleus	other							NM_012433	Hs.471011	11242	ref|NM_012433|gb|AF130099|gb|CR596949|ens|ENST00000335508	Homo sapiens splicing factor 3b, subunit 1, 155kDa (SF3B1), transcript variant 1, mRNA [NM_012433]	SF3B1; splicing factor 3b, subunit 1, 155kDa	THC2274966	NM_012433			full-length cDNA clone CS0DI035YA21 of Placenta Cot 25-normalized of Homo sapiens (human)	chr2 (198,080,603-198,125,274)	G54156; RH16373; SHGC-35188; RH66152
1	50	NM_003691	A_23_P108514	0.386673	0.334233	0.584397	0.819547	0.225791	1.7903	0.227584	0.581793	1.1569	0.713073	0.126119	0.391178	STK16	信号转导相关	Cytoplasm	kinase							NM_003691	Hs.153003	22526	ref|NM_003691|ref|NM_001008910|gb|CR623144|ens|ENST00000358905	Homo sapiens serine/threonine kinase 16 (STK16), transcript variant 1, mRNA [NM_003691]	STK16; serine/threonine kinase 16	THC2246554	NM_003691	99294623, 98380270, 20407116, 22388257	GO:0004674(protein serine/threonine kinase activity) GO:0004713(protein-tyrosine kinase activity) GO:0005524(ATP binding) GO:0006461(protein complex assembly) GO:0006468(protein amino acid phosphorylation) GO:0016740(transferase activity) EC 2.7.1.112	GB|CAA06700.1|3367705|HSAJ5791 PKL12 protein {Homo sapiens;} , complete	chr2 (219,935,682-219,939,139)	RH92661	TC1567803	TC572282	TC274693	TC285549	TC279110
53	179	BC064950	A_23_P108522	1.21291	0.78204	0.17709	0.31857	0.522546	0.75483	0.743773	0.923375	1.55095	0.55589	0.692269	0.805493	C2orf17	其他	Unknown	other							BC064950	Hs.516707	11217	gb|BC064950|gb|AL833630|gb|AL832843|gb|CR605006	Homo sapiens chromosome 2 open reading frame 17, mRNA (cDNA clone IMAGE:6048607), partial cds. [BC064950]	C2orf17; chromosome 2 open reading frame 17	THC2244664	NM_024293	22388257		homologue to UP|Q6NS82 (Q6NS82) BC038286 protein, partial (98%)	chr2 (219,868,417-219,873,949)	IB2434	NP1080931 TC1550889 TC1565613	TC552565	TC278295	TC291525	TC274870
47	161	A_23_P108534	A_23_P108534	0.575895	0.532177	1.65579	1.45412	0.122572	0.546768	0.212742	0.196135	1.08215	1.13869	0.224176	1.08467	A_23_P108534	G蛋白相关	Unknown	other							A_23_P108534	Hs.160954	12525		Unknown	GPBAR1; G protein-coupled bile acid receptor 1	NP495949
89	162	NM_004939	A_23_P108554	1.53376	1.08545	0.407307	0.382798	2.39661	1.49514	1.43972	2.20376	1.41303	1.06403	1.60293	0.653301	DDX1	转录相关	Nucleus	enzyme							NM_004939	Hs.440599	3494	ref|NM_004939|gb|BC012739|gb|CR598216|ens|ENST00000233084	Homo sapiens DEAD (Asp-Glu-Ala-Asp) box polypeptide 1 (DDX1), mRNA [NM_004939]	DDX1; DEAD (Asp-Glu-Ala-Asp) box polypeptide 1	THC2254305		93361490, 22388257	GO:0000245(spliceosome assembly) GO:0001700(embryonic development (sensu Insecta)) GO:0003723(RNA binding) GO:0003724(RNA helicase activity) GO:0005524(ATP binding) GO:0006446(regulation of translational initiation) GO:0007046(ribosome biogenesis) GO:0007275(development) GO:0008026(ATP-dependent helicase activity) GO:0008151(cell growth and/or maintenance) GO:0008372(cellular_component unknown) G…	PIR|A47743|A47743 DEAD box protein RB - human {Homo sapiens;} , complete	chr2 (15,682,368-15,721,823)	WI-7414; G20773; A006F40	NP439399 TC1557795	TC552871	TC295860	TC259824 TC280951 TC291626	TC277128	TC143887
48	73	NM_005813	A_23_P108574	0.128107	0.0373173	0.416162	0.629433	0.174182	0.0822571	0.0643174	0.185116	3.43292	0.661169	2.11753	0.347444	PRKD3	信号转导相关	Unknown	kinase							NM_005813	Hs.173536	12398	ref|NM_005813|ens|ENST00000234179|gb|AK027585|gb|AB015982	Homo sapiens protein kinase D3 (PRKD3), mRNA [NM_005813]	PRKD3; protein kinase D3	THC2367674	NM_005813	99403106, 94359973, 22388257, 94164979, 99249819	GO:0004674(protein serine/threonine kinase activity) GO:0004697(protein kinase C activity) GO:0004700(atypical protein kinase C activity) GO:0005524(ATP binding) GO:0005622(intracellular) GO:0005794(Golgi apparatus) GO:0005829(cytosol) GO:0005886(plasma membrane) GO:0005887(integral to plasma membrane) GO:0006468(protein amino acid phosphorylation) GO:0007165(signal transduction) GO:0007205(prote…	UP|KPCN_HUMAN (O94806) Protein kinase C, nu type (nPKC-nu) (Protein kinase EPK2) , complete	chr2 (37,391,364-37,456,689)	WI-17732; A009Z48; G33034	TC1564872				TC270473
70	67	ENST00000318139	A_23_P10859	0.427808	0.209301	0.318762	0.642278	0.290303	0.169353	0.443625	0.352602	2.04398	0.496299	1.71419	1.25815	ENST00000318139	DNA合成与修复	Unknown	other							ENST00000318139	Hs.524874	7674	ens|ENST00000318139|gb|AK024061|gb|AK025933|gb|BC062373	Homo sapiens cDNA FLJ13999 fis, clone Y79AA1002234, highly similar to Homo sapiens mRNA for KIAA0692 protein. [AK024061]	KIAA0692; KIAA0692 protein	THC2427763		98403880		similar to UP|Q7TP65 (Q7TP65) Ab2-034, partial (64%)	chr12 (131,912,443-131,948,770)	G20583; RH44489; A005X42; RH78044	TC1571310	TC569640			TC291994
2	164	NM_145686	A_23_P108604	0.35729	0.321253	0.363035	0.734767	1.2096	1.10805	0.250673	0.288693	1.11218	0.494082	1.09164	0.868304	MAP4K4	细胞周期相关	Cytoplasm	kinase							NM_145686	Hs.431550	22197	ref|NM_145686|ref|NM_145687|ref|NM_004834|gb|AY834276	Homo sapiens mitogen-activated protein kinase kinase kinase kinase 4 (MAP4K4), transcript variant 2, mRNA [NM_145686]	MAP4K4; mitogen-activated protein kinase kinase kinase kinase 4							A002T17; RH91166; RH47983; NIB1426; SHGC-34865; RH68076; RH68579
24	4	A_23_P108614	A_23_P108614	0.212729	0.189831	0.141672	0.457302	0.293529	1.8532	0.0758615	0.0661128	1.12062	0.3098	0.15839	1.14746	A_23_P108614	代谢	Unknown	other							A_23_P108614		17627		Unknown
13	116	NM_152528	A_23_P108657	0.149263	0.0405622	0.318762	0.716783	0.0870909	0.0580639	0.0676157	0.0506865	3.67984	0.444712	1.49992	1.334	WDSUB1	信号转导相关	Unknown	other							NM_152528	Hs.20848	19880	ref|NM_152528|gb|BC029520|ens|ENST00000359774|ens|ENST00000358147	Homo sapiens WD repeat, sterile alpha motif and U-box domain containing 1 (WDSUB1), mRNA [NM_152528]	WDSUB1; WD repeat, SAM and U-box domain containing 1	THC2237521	NM_152528	22388257		UP|Q8N6N8 (Q8N6N8) WDSAM1 protein, complete	chr2 (159,917,800-159,965,122)	RH68828	TC1553562	TC525859		TC282636	TC265949
103	132	NM_006302	A_23_P108662	3.21561	3.02594	1.04483	2.28137	0.909616	1.26289	0.801493	0.698592	1.06268	0.457984	0.720266	1.1473	GCS1	代谢	Cytoplasm	enzyme							NM_006302	Hs.516119	514	ref|NM_006302|ens|ENST00000233616|gb|BC002804|gb|BC028337	Homo sapiens glucosidase I (GCS1), mRNA [NM_006302]	GCS1; glucosidase I	THC2256496	NM_006302	95361857	GO:0004573(mannosyl-oligosaccharide glucosidase activity) GO:0005624(membrane fraction) GO:0005783(endoplasmic reticulum) GO:0006487(N-linked glycosylation) GO:0009311(oligosaccharide metabolism) GO:0015926(glucosidase activity) GO:0016021(integral to membrane) GO:0016798(hydrolase activity, acting on glycosyl bonds) EC 3.2.1.106	GB|CAD19636.1|19913138|HSA422288 glucosidase I {Homo sapiens;} , complete	chr2 (74,599,859-74,604,173)		TC1568990	TC568940			TC264184
76	72	NM_014908	A_23_P10870	0.211553	0.0811245	0.185945	0.354538	0.0967677	0.111289	0.103897	0.132226	2.60776	0.52447	0.869517	0.785758	TMEM15	代谢	Unknown	other							NM_014908	Hs.531563	6379	ref|NM_014908|ens|ENST00000308871|gb|CR612533|gb|CR621676	Homo sapiens transmembrane protein 15 (TMEM15), mRNA [NM_014908]	TMEM15; transmembrane protein 15	THC2236299		22388257, 99397452		homologue to UP|Q8R2Y3 (Q8R2Y3) Transmembrane protein 15, partial (98%)	chr9 (128,787,357-128,789,479)	REN36746; REN36747; REN36748; REN36749; ECD08075; REN36750; REN36751; REN36752; ECD10329; REN36753	TC1566103	TC523544	TC300781	TC279716	TC278382
56	133	NM_016494	A_23_P108708	2.36117	1.34342	0.991704	0.624295	1.21927	1.38869	1.65081	1.51178	1.75758	1.58852	0.878	1.09197	LOC51255	蛋白合成与修饰	Unknown	other							NM_016494	Hs.11156	10618	ref|NM_016494|ens|ENST00000306368|gb|CR457165|gb|AK222700	Homo sapiens hypothetical protein LOC51255 (LOC51255), mRNA [NM_016494]	LOC51255; hypothetical protein LOC51255	THC2267300	NM_016494			GB|CAG33446.1|48146447|CR457165 LOC51255 {Homo sapiens;} , complete	chr7 (104,764,427-104,765,352)	RH92941; SHGC-105800	TC1463995 TC1552610	TC570267	TC272088	TC276767	TC288695
50	128	NM_172003	A_23_P108724	0.608804	0.219036	0.460434	0.816978	0.699953	0.140321	0.59205	0.740463	2.77947	0.563582	4.98823	0.799566	CBWD2	代谢	Unknown	other							NM_172003	Hs.531330	11913	ref|NM_172003|ref|NM_018491|ref|NM_201453|gb|BC009573	Homo sapiens COBW domain containing 2 (CBWD2), mRNA [NM_172003]	CBWD1; COBW domain containing 1	NP319147
10	180	NM_003263	A_23_P10873	0.183346	0.0989719	0.247926	0.220944	0.0580606	0.0822571	0.070914	0.0572978	1.85251	1.12212	0.705843	1.23764	TLR1	受体	Plasma Membrane	transmembrane receptor							NM_003263	Hs.111805	20461	ref|NM_003263|ens|ENST00000308979|gb|BC109093|gb|BC109094	Homo sapiens toll-like receptor 1 (TLR1), mRNA [NM_003263]	TLR1; toll-like receptor 1	THC2248983	NM_003263	96051387, 96051389, 21154917, 98118556, 20531768	GO:0003793(defense/immunity protein activity) GO:0003797(antibacterial peptide activity) GO:0004872(receptor activity) GO:0004888(transmembrane receptor activity) GO:0005887(integral to plasma membrane) GO:0006955(immune response) GO:0007165(signal transduction) GO:0007250(activation of NF-kappaB-inducing kinase) GO:0008034(lipoprotein binding) GO:0009598(detection of pathogenic bacteria) GO:0016…	GB|BAA02801.2|40789057|HUMRSC786 Start codon is not identified {Homo sapiens;} , complete	chr4 (38,620,350-38,629,021)	SHGC-59520; D4S3156; PMC128073P2
60	159	NM_201555	A_23_P108751	13.9508	7.09028	0.239072	0.937726	6.44473	1.83385	11.3891	10.5692	1.96759	0.254948	3.51432	1.07757	FHL2	细胞因子	Nucleus	other							NM_201555	Hs.443687	9732	ref|NM_201555|ref|NM_001039492|ref|NM_201557|ref|NM_001450	Homo sapiens four and a half LIM domains 2 (FHL2), transcript variant 2, mRNA [NM_201555]	FHL2; four and a half LIM domains 2	THC2234582		22388257, 96354835, 99160848, 98248917, 97294674, 20458893, 20368180	GO:0003713(transcription coactivator activity) GO:0003824(catalytic activity) GO:0005515(protein binding) GO:0005634(nucleus) GO:0006351(transcription, DNA-dependent) GO:0006357(regulation of transcription from Pol II promoter)	GB|BAA92253.1|7209525|AB038991S5 DRAL/Slim3/FHL2 {Homo sapiens;} , complete	chr2 (105,435,341-105,474,063)	RH47742; D2S2827; RH123449
11	55	ENST00000289382	A_23_P108761	0.150438	0.0389397	0.247926	0.562636	0.070963	0.0677412	0.0412291	0.0440752	3.86335	0.440651	1.04756	0.935426	ENST00000289382	其他	Unknown	other							ENST00000289382	Hs.30819	20371	ens|ENST00000289382|gb|CR611582|gb|AF103798|gb|CR614528	full-length cDNA clone CS0DC011YO02 of Neuroblastoma Cot 25-normalized of Homo sapiens (human). [CR611582]	C2orf29; chromosome 2 open reading frame 29
98	205	NM_005721	A_23_P108785	1.03544	0.309895	0.221363	0.398213	3.14818	1.35966	0.313341	0.484827	3.34124	0.55589	2.31541	0.646294	ACTR3	细胞骨架与运动	Plasma Membrane	other							NM_005721	Hs.433512	1516	ref|NM_005721|ens|ENST00000263238|gb|AF127773|gb|AF006083	Homo sapiens ARP3 actin-related protein 3 homolog (yeast) (ACTR3), mRNA [NM_005721]	ACTR3; ARP3 actin-related protein 3 homolog (yeast)	THC2255240		22737999, 95394897, 22388257	GO:0000087(M phase of mitotic cell cycle) GO:0000902(cellular morphogenesis) GO:0003779(actin binding) GO:0005198(structural molecule activity) GO:0005200(structural constituent of cytoskeleton) GO:0005856(cytoskeleton) GO:0005884(actin filament) GO:0005885(Arp2/3 protein complex) GO:0006886(intracellular protein transport) GO:0006897(endocytosis) GO:0006928(cell motility) GO:0007010(cytoskeleton…	UP|ARP3_BOVIN (P61157) Actin-like protein 3 (Actin-related protein 3) (Actin-2), complete	chr2 (114,363,767-114,432,379)	WI-20350; WI-12604; D2S2582; RH69289	NP539861 TC1551949 TC1559585	TC517954	TC292289	TC274544	TC262786	TC134928
38	65	ENST00000329042	A_23_P108793	0.291474	0.253108	0.185945	0.187545	0.0677374	0.140321	0.0593699	0.0595015	1.15158	0.991465	0.482732	0.997787	ENST00000329042	受体	Unknown	other							ENST00000329042		14556	ens|ENST00000329042|gb|BC065821	Homo sapiens olfactory receptor, family 6, subfamily B, member 2 pseudogene, mRNA (cDNA clone IMAGE:6178666), with apparent retained intron. [BC065821]		THC2443890	NM_173351 NM_001001962	21676863, 94035197, 21864068	GO:0004872(receptor activity) GO:0004984(olfactory receptor activity) GO:0005887(integral to plasma membrane) GO:0007165(signal transduction) GO:0007186(G-protein coupled receptor protein signaling pathway) GO:0007608(perception of smell)	UP|Q6IFH4 (Q6IFH4) Olfactory receptor OR2-1, partial (83%)	chr2 (240,688,898-240,689,881)		TC1410840
57	161	NM_032523	A_23_P108823	0.188047	0.162249	0.292199	0.706506	0.170956	0.25161	0.0247374	0.136633	1.15901	0.413582	0.679449	0.18105	OSBPL6	代谢	Cytoplasm	other							NM_032523	Hs.318775	10375	ref|NM_032523|ref|NM_145739|gb|AB208898|gb|AF462443	Homo sapiens oxysterol binding protein-like 6 (OSBPL6), transcript variant 1, mRNA [NM_032523]	OSBPL6; oxysterol binding protein-like 6	THC2242586	NM_145739	21376257, 21458551, 21601154		homologue to UP|ORP6_MOUSE (Q8BXR9) Oxysterol binding protein-related protein 6 (OSBP-related protein 6) (ORP-6), partial (96%)	chr2 (179,010,476-179,086,380)	D2S1970; RH12373; D2S1605E	TC1562883	TC543515			TC292408
101	117	NM_016061	A_23_P108835	0.45484	0.227149	0.053127	0.369952	0.828977	0.275803	0.554119	0.570774	2.00239	0.143605	3.00568	0.97082	YPEL5	其他	Unknown	other							NM_016061	Hs.515890	959	ref|NM_016061|ens|ENST00000261353|gb|CR615384|gb|CR623255	Homo sapiens yippee-like 5 (Drosophila) (YPEL5), mRNA [NM_016061]	YPEL5; yippee-like 5 (Drosophila)	NP075279						RH68446; SHGC-53251; D7S2888; RH45720; RH11964
66	133	NM_004418	A_23_P108842	0.204502	0.144402	0.407307	0.524099	0.0258047	0.130644	0.0478257	0.0396677	1.4162	0.777157	0.19752	1.20566	DUSP2	代谢	Nucleus	phosphatase							NM_004418	Hs.1183	8468	ref|NM_004418|gb|AF331843|gb|CR609480|ens|ENST00000288943	Homo sapiens dual specificity phosphatase 2 (DUSP2), mRNA [NM_004418]	DUSP2; dual specificity phosphatase 2	THC2237275	NM_004418	93206122, 96070437, 22388257, 95203877	GO:0000188(inactivation of MAPK) GO:0004725(protein tyrosine phosphatase activity) GO:0005634(nucleus) GO:0006470(protein amino acid dephosphorylation) GO:0008330(protein tyrosine/threonine phosphatase activity) GO:0016787(hydrolase activity) GO:0017017(MAP kinase phosphatase activity) EC 3.1.3.48	UP|DUS2_HUMAN (Q05923) Dual specificity protein phosphatase 2 (Dual specificity protein phosphatase PAC-1) , complete	chr2 (96,230,769-96,233,053)	RH75846; PMC343947P2	TC1565196	TC560076			TC293712
89	97	NM_014213	A_23_P108851	0.131633	0.0567871	0.752633	0.63714	0.0258047	0.169353	0.0329833	0.0330564	2.31801	1.18127	0.152372	0.997787	HOXD9	转录相关	Nucleus	transcription regulator							NM_014213	Hs.236646	3559	ref|NM_014213|ens|ENST00000249499|gb|X59372|gb|BC044855	Homo sapiens homeobox D9 (HOXD9), mRNA [NM_014213]	HOXD9; homeo box D9	THC2248020	NM_014213	92097538, 89306602, 22388257, 20144096, 99051425, 89356621, 89356622, 90098876, 92224884	GO:0003700(transcription factor activity) GO:0003702(RNA polymerase II transcription factor activity) GO:0005634(nucleus) GO:0006350(transcription) GO:0006355(regulation of transcription, DNA-dependent) GO:0007275(development) GO:0016563(transcriptional activator activity)	UP|Q86ST1 (Q86ST1) Homeo box D9, complete	chr2 (176,812,595-176,815,151)	Hoxd9; RH18119	TC1567985	TC555882	TC271486	TC281289	TC293442
53	128	NM_032494	A_23_P108871	0.204502	0.111952	0.752633	1.52862	0.0677374	0.159676	0.13853	0.253432	1.82669	0.49236	0.424219	0.546614	ZC3H8	转录相关	Nucleus	other							NM_032494	Hs.418416	11268	ref|NM_032494|gb|CR590012|gb|AF334161|ens|ENST00000272570	Homo sapiens zinc finger CCCH-type containing 8 (ZC3H8), mRNA [NM_032494]	ZC3HDC8; zinc finger CCCH type domain containing 8	THC2259995	NM_032494	22388257	GO:0000004(biological_process unknown) GO:0003676(nucleic acid binding) GO:0005634(nucleus)	GB|AAH32001.1|21618936|BC032001 ZC3HDC8 protein {Homo sapiens;} , complete	chr2 (112,689,665-112,728,924)	STS-AA007304; RH93396; D2S160; SGC34780	TC1555478	TC569408			TC268094 TC287048
57	122	NR_002229	A_23_P108932	0.125757	0.124932	0.478143	0.524099	0.0999933	0.0580639	0.0593699	0.119003	1.0066	0.912314	1.72213	0.498894	RPL23AP13	蛋白合成与修饰	Unknown	other							NR_002229		10414	ref|NR_002229|gb|BC096706|gb|BC096740|gb|BC098172	Homo sapiens ribosomal protein L23a pseudogene 13 (RPL23AP13) on chromosome 2 [NR_002229]		THC2240749	NM_020217	93155091, 96269983, 22388257, 98086480	GO:0003723(RNA binding) GO:0003735(structural constituent of ribosome) GO:0005622(intracellular) GO:0005840(ribosome) GO:0005842(cytosolic large ribosomal subunit (sensu Eukarya)) GO:0006412(protein biosynthesis) GO:0007046(ribosome biogenesis) GO:0009282(cytosolic large ribosomal subunit (sensu Bacteria)) GO:0019843(rRNA binding) EC 3.6.5.3	similar to UP|RL2B_HUMAN (P62750) 60S ribosomal protein L23a, complete	chr2 (54,666,358-54,668,646)
13	201	NM_000272	A_23_P108970	0.21743	0.170361	0.327617	0.333985	0.0322559	0.0919344	0.0362816	0.0418714	1.27629	0.980933	0.350858	0.8665	NPHP1	代谢	Nucleus	other							NM_000272	Hs.280388	19795	ref|NM_000272|ens|ENST00000316534|gb|AF023674|thc|THC2260303	Homo sapiens nephronophthisis 1 (juvenile) (NPHP1), transcript variant 1, mRNA [NM_000272]	NPHP1; nephronophthisis 1 (juvenile)	THC2260303	NM_000272			nephrocystin isoform 1 [Homo sapiens]	chr2 (110,237,281-110,319,994)		TC1462550 TC1462551	TC516984	TC282810	TC278143	TC293075
56	180	NM_001463	A_23_P10902	1.78998	1.16981	0.62867	1.43613	0.432229	0.0629025	0.21604	2.61146	1.53014	0.437751	6.87141	0.0827279	FRZB	受体	Extracellular Space	other							NM_001463	Hs.128453	10571	ref|NM_001463|ens|ENST00000295113|gb|CR620343|gb|CR622855	Homo sapiens frizzled-related protein (FRZB), mRNA [NM_001463]	FRZB; frizzled-related protein	THC2234583		97321551, 96421609, 97250455, 97236495, 22388257, 21085660, 97470942	GO:0001501(skeletal development) GO:0004888(transmembrane receptor activity) GO:0005576(extracellular) GO:0007275(development) GO:0016020(membrane) GO:0016055(Wnt receptor signaling pathway) GO:0017147(Wnt-protein binding) GO:0030178(negative regulation of Wnt receptor signaling pathway)	UP|FRZB_HUMAN (Q92765) Frizzled-related protein precursor (Frzb-1) (Frezzled) (Fritz), complete	chr2 (183,524,234-183,557,004)	A005Z38; G20632; D2S2906; RH12577	NP816709 TC1568857	TC518932	TC283473	TC276088	TC265630
62	111	NM_002999	A_23_P109034	0.763943	0.44294	0.690651	1.16381	0.251596	0.546768	0.328183	0.249025	1.72471	0.593441	0.460151	1.31787	SDC4	生长因子相关	Plasma Membrane	other							NM_002999	Hs.252189	9350	ref|NM_002999|ens|ENST00000255127|gb|D13292|gb|X67016	Homo sapiens syndecan 4 (amphiglycan, ryudocan) (SDC4), mRNA [NM_002999]	SDC4; syndecan 4 (amphiglycan, ryudocan)	THC2244112	NM_002999	21349687, 22388257, 21638749, 93176185, 96390006, 92363936, 93266143, 92165852	GO:0000004(biological_process unknown) GO:0005554(molecular_function unknown) GO:0005887(integral to plasma membrane) GO:0008092(cytoskeletal protein binding)	GB|CAA47406.1|28680|HSAMPH amphiglycan {Homo sapiens;} , complete	chr20 (43,386,967-43,410,485)	G59912; RH48325; D7S2901; RH102672; WI-11633; G43350; G54026; WI-7527	NP383756 TC1556792	TC571946	TC280079		TC276859
26	33	BC014951	A_23_P109089	9.79727	68.8731	8.33209	11.7563	18.7923	47.2833	24.6055	23.199	0.142251	0.708736	0.39744	1.06063	C20orf107	其他	Unknown	other							BC014951		17168	gb|BC014951|thc|THC2241584	Homo sapiens chromosome 20 open reading frame 107, mRNA (cDNA clone IMAGE:4849719). [BC014951]
99	46	NM_018203	A_23_P1091	0.366693	0.387775	5.83512	1.81123	0.10967	0.304835	0.0626682	0.0859466	0.945632	3.22164	0.359768	0.729152	KLHDC8A	蛋白合成与修饰	Unknown	other							NM_018203	Hs.10414	1460	ref|NM_018203|ens|ENST00000294958|gb|AK096590|gb|AK001610	Homo sapiens kelch domain containing 8A (KLHDC8A), mRNA [NM_018203]	FLJ10748; hypothetical protein FLJ10748	THC2237983	NM_018203	22388257		full-length cDNA clone CS0DF034YA15 of Fetal brain of Homo sapiens (human)	chr1 (202,037,168-202,057,824)	SHGC-31997; D1S1889E; SHGC-76217	TC1554565	TC554579		TC266770
58	73	NM_173542	A_23_P10911	0.252689	0.189831	0.327617	0.529237	0.0645118	0.164514	0.0577207	0.046279	1.33112	0.619035	0.392135	1.24723	LOC196463	粘附分子	Unknown	other							NM_173542	Hs.115896	10248	ref|NM_173542|ens|ENST00000280800|gb|BC030618|gb|CR625723	Homo sapiens hypothetical protein LOC196463 (LOC196463), mRNA [NM_173542]	LOC196463; hypothetical protein LOC196463							RH94379
79	142	AB037863	A_23_P109122	0.698126	0.538667	0.407307	0.534376	0.0645118	0.188708	0.418887	0.211561	1.29603	0.762211	0.341861	1.97998	RP5-860F19.3	细胞因子	Nucleus	other							AB037863	Hs.471955	5664	gb|AB037863|gb|BC054347|gb|BC010557|ens|ENST00000342725	Homo sapiens mRNA for KIAA1442 protein, partial cds. [AB037863]	KIAA1442; KIAA1442 protein	THC2435318		22136010, 20181126, 21638749	GO:0003677(DNA binding) GO:0003700(transcription factor activity) GO:0005515(protein binding) GO:0005634(nucleus) GO:0006355(regulation of transcription, DNA-dependent) GO:0007275(development) GO:0007474(wing vein specification) GO:0008134(transcription factor binding) GO:0045449(regulation of transcription) GO:0045941(positive regulation of transcription)	UP|COE4_HUMAN (Q9BQW3) Transcription factor COE4 (Early B-cell factor 4) (EBF-4) (Olf-1/EBF-like 4) (OE-4) (O/E-4), partial (98%)	chr20 (2,621,524-2,688,747)	RH102332
24	94	NM_000311	A_23_P109143	1.43974	0.71065	0.486998	0.781011	3.14818	1.17579	1.44137	3.54144	2.02594	0.623548	2.67749	0.407	PRNP	细胞因子	Plasma Membrane	other							NM_000311	Hs.472010	17537	ref|NM_000311|ref|NM_183079|gb|BC012844|ens|ENST00000349134	Homo sapiens prion protein (p27-30) (Creutzfeld-Jakob disease, Gerstmann-Strausler-Scheinker syndrome, fatal familial insomnia) (PRNP), transcript variant 1, mRNA [NM_000311]	PRNP; prion protein (p27-30) (Creutzfeld-Jakob disease, Gerstmann-Strausler-Scheinker syndrome, fatal familial insomnia)	THC2255231	NM_183079	96390486, 95139066, 89159432, 20049886, 94071412, 97410007, 20359708, 95303274, 20087216, 86261778, 94142912, 93372867, 96090306, 22388257, 92140671, 92073400, 86300093, 21638749, 93250977, 91124933, 94077414, 99018115, 97065966, 91328137, 92195483, 95083661, 99000187, 91160504, 90355709, 95213742, 93213314, 21565836, 20100613, 20441959, 98044028, 94316708, 93250789, 89392018, 94029646	GO:0005507(copper ion binding) GO:0005783(endoplasmic reticulum) GO:0005794(Golgi apparatus) GO:0005886(plasma membrane) GO:0006979(response to oxidative stress) GO:0008152(metabolism) GO:0045121(lipid raft)	UP|PRIO_HUMAN (P04156) Major prion protein precursor (PrP) (PrP27-30) (PrP33-35C) (ASCR) (CD230 antigen), complete	chr20 (4,615,069-4,630,233)	GDB:607655; RH70248; D20S1014; RH71030; RH71032; SGC44304; PMC136957P1; WI-18738; GDB:181561	TC1555274	TC516812			TC289668
47	20	NM_001195	A_23_P109171	0.339661	0.170361	0.203654	0.475286	0.309657	0.0919344	0.174811	0.464993	1.99377	0.428486	3.36823	0.375944	BFSP1	细胞骨架与运动	Cytoplasm	enzyme							NM_001195	Hs.129702	12666	ref|NM_001195|gb|BC041483|gb|Y16717|ens|ENST00000246064	Homo sapiens beaded filament structural protein 1, filensin (BFSP1), mRNA [NM_001195]	BFSP1; beaded filament structural protein 1, filensin	NP332823
48	97	NM_002196	A_23_P109185	0.101076	0.0373173	0.699506	1.03792	0.0290303	0.266126	0.0263866	0.046279	2.70855	0.673948	0.109085	0.570164	INSM1	癌基因相关	Nucleus	other							NM_002196	Hs.89584	12374	ref|NM_002196|ens|ENST00000310227|gb|M93119|thc|THC2247140	Homo sapiens insulinoma-associated 1 (INSM1), mRNA [NM_002196]	INSM1; insulinoma-associated 1	THC2247140	NM_002196	21638749, 94245740, 92340582	GO:0003676(nucleic acid binding) GO:0005634(nucleus) GO:0008270(zinc ion binding)	UP|IA1_HUMAN (Q01101) Zinc finger protein IA-1 (Insulinoma-associated protein 1), complete	chr20 (20,296,765-20,299,599)	D20S1101; RH67943; STS-M93119	NP1258269 TC1489883		TC293419	TC280363	TC282537
61	208	NM_020531	A_23_P109201	4.58601	3.80312	0.35418	0.619156	3.58363	1.95966	4.99202	4.26428	1.20586	0.572037	1.8287	1.17066	C20orf3	代谢	Plasma Membrane	other							NM_020531	Hs.472330	9468	ref|NM_020531|ens|ENST00000217456|ens|ENST00000358754|gb|CR599249	Homo sapiens chromosome 20 open reading frame 3 (C20orf3), mRNA [NM_020531]	C20orf3; chromosome 20 open reading frame 3	THC2254586		22388257, 21638749, 21085660, 21467789, 22660472, 20399571		GB|BAB11885.1|9836652|AB033767 brain-selective and closely mapped on the counter allele of CMAP in cystatin cluster {Homo sapiens;} , complete	chr20 (24,891,581-24,921,349)	RH39021; A002G20; Bda02b03; IB2318; RH39025; RH45409; RH1693; G54080; RH76356	TC1557343	TC518954	TC292380	TC266726	TC277339
26	142	THC2313945	A_23_P109224	0.173944	0.107084	0.265635	0.310863	0.0354815	0.241933	0.0593699	0.0705203	1.62436	0.854509	0.146658	0.841883	THC2313945	其他	Unknown	other							THC2313945	Hs.375186	17059	thc|THC2313945|thc|THC2313944	Q5TDX9 (Q5TDX9) OTTHUMP00000030619 (Fragment), complete [THC2313945]	SPAG4L; sperm associated antigen 4-like
25	73	NM_184244	A_23_P109254	0.458366	0.196321	0.566688	0.842669	1.28701	0.464511	0.664613	0.804372	2.33477	0.672492	2.77068	0.82625	RNPC2	转录相关	Nucleus	transcription regulator							NM_184244	Hs.282901	17343	ref|NM_184244|ref|NM_184237|ref|NM_184241|ref|NM_184234	Homo sapiens RNA-binding region (RNP1, RRM) containing 2 (RNPC2), transcript variant 5, mRNA [NM_184244]	RNPC2; RNA-binding region (RNP1, RRM) containing 2	THC2255274		94043761, 22388257, 21638749, 21638469	GO:0000398(nuclear mRNA splicing, via spliceosome) GO:0003723(RNA binding) GO:0005515(protein binding) GO:0005634(nucleus) GO:0006355(regulation of transcription, DNA-dependent)	UP|RNP2_HUMAN (Q14498) RNA-binding region containing protein 2 (Hepatocellular carcinoma protein 1) (Splicing factor HCC1), complete	chr20 (33,754,945-33,793,607)
7	168	NM_005560	A_23_P109269	0.153964	0.073012	9.05816	3.35269	0.0903165	0.624187	0.061019	0.0705203	2.10875	2.70175	0.144695	0.865269	LAMA5	层粘连蛋白类	Extracellular Space	other	Integrin Signaling	AA408760,AA408762,AI853660,KIAA1907,LAMININ ALPHA 5,mKIAA0533,[a]5	3911	16776	140433		NM_005560	Hs.473256	21118	ref|NM_005560|gb|BC003355|ens|ENST00000279085|ens|ENST00000252999	Homo sapiens laminin, alpha 5 (LAMA5), mRNA [NM_005560]	LAMA5; laminin, alpha 5	THC2256196	NM_005560	98290545, 20422761, 21818471, 21638749, 97415425, 96081906, 21935381, 21456161	GO:0001525(angiogenesis) GO:0001763(branching morphogenesis) GO:0003743(translation initiation factor activity) GO:0004872(receptor activity) GO:0005102(receptor binding) GO:0005178(integrin binding) GO:0005198(structural molecule activity) GO:0005201(extracellular matrix structural constituent) GO:0005515(protein binding) GO:0005578(extracellular matrix) GO:0005604(basement membrane) GO:0005605(…	UP|Q8TDF8 (Q8TDF8) Laminin alpha5 chain precursor, complete	chr20 (60,317,503-60,375,763)	G54068; RH17482	TC1516749	TC518906	TC297955
99	105	NM_006198	A_23_P109322	0.210378	0.129799	0.203654	0.606311	0.0451583	0.130644	0.0395799	0.055094	1.6208	0.33589	0.34566	0.718407	PCP4	细胞因子	Cytoplasm	other							NM_006198	Hs.80296	1401	ref|NM_006198|ens|ENST00000328619|gb|AM183336|gb|U52969	Homo sapiens Purkinje cell protein 4 (PCP4), mRNA [NM_006198]	PCP4; Purkinje cell protein 4	THC2258866		93368409, 87041468, 22388257, 97085564, 20289799, 90206810, 97071757, 89315855	GO:0007417(central nervous system development)	GB|AAC00024.1|1563859|HUMPCP03 PCP4 {Homo sapiens;} , complete	chr21 (40,161,217-40,223,198)	WI-14954	TC1552012	TC562903 TC569200	TC282224	TC296601	TC294477
31	172	NM_004649	A_23_P109333	0.924958	0.413735	0.45158	0.678246	0.480613	0.270965	0.303446	0.233599	2.23563	0.665805	1.77371	1.29901	C21orf33	DNA合成与修复	Unknown	other							NM_004649	Hs.413482	15954	ref|NM_004649|ref|NM_198155|gb|CR626372|gb|CR599538	Homo sapiens chromosome 21 open reading frame 33 (C21orf33), nuclear gene encoding mitochondrial protein, transcript variant 1, mRNA [NM_004649]	C21orf33; chromosome 21 open reading frame 33	THC2255632		97131503, 96354831, 22388257, 93162045, 20289799, 97295076, 97349125		UP|ES1_HUMAN (P30042) ES1 protein homolog, mitochondrial precursor (Protein KNP-I) (GT335 protein), complete	chr21 (44,377,915-44,390,045)	SHGC-87686; STS-X04106; RH68310; PMC310701P2; RH75349	TC1559120	TC535789	TC293294	TC265063 TC285083	TC263481
12	141	NM_004339	A_23_P109345	8.46801	2.24228	0.106254	0.647417	10.638	1.04031	8.44536	3.9866	3.77652	0.16412	10.2258	2.11844	PTTG1IP	癌基因相关	Nucleus	other							NM_004339	Hs.474010	20070	ref|NM_004339|ens|ENST00000330938|gb|CR592911|gb|AK094882	Homo sapiens pituitary tumor-transforming 1 interacting protein (PTTG1IP), mRNA [NM_004339]	PTTG1IP; pituitary tumor-transforming 1 interacting protein	THC2254695		98234553, 22388257, 20289799, 20317150	GO:0005554(molecular_function unknown) GO:0005634(nucleus) GO:0005737(cytoplasm) GO:0006606(protein-nucleus import) GO:0016021(integral to membrane)	UP|PTTG_HUMAN (P53801) Pituitary tumor-transforming gene 1 protein-interacting protein (Pituitary tumor-transforming gene protein binding factor) (PTTG-binding factor) (PBF), complete	chr21 (45,093,943-45,118,029)	WI-11321; PMC310701P5; G26329; SHGC-51796; D17S1287
44	125	NM_017929	A_23_P109379	0.155139	0.120064	0.460434	0.778441	0.0419327	0.154837	0.0379307	0.0396677	1.29213	0.591482	0.270818	0.956213	PEX26	其他	Cytoplasm	other							NM_017929	Hs.517400	13206	ref|NM_017929|ens|ENST00000329627|ens|ENST00000339190|gb|AB103104	Homo sapiens peroxisome biogenesis factor 26 (PEX26), mRNA [NM_017929]	PEX26; peroxisome biogenesis factor 26	THC2237375		22388257, 22749384, 88261298		UP|PEXQ_HUMAN (Q7Z412) Peroxisome assembly protein 26 (Peroxin-26), complete	chr22 (16,935,240-16,946,084)	SHGC-32781; D22S967E
19	52	NM_080926	A_23_P109420	0.189223	0.0876144	0.398453	0.60888	0.193535	0.111289	0.146776	0.127818	2.15972	0.654403	1.73903	1.14832	LOC96610	其他	Unknown	other							NM_080926	Hs.449601	18654	ref|NM_080926|gb|BC107108|gb|XM_496031|gb|XM_498329	Homo sapiens hypothetical protein similar to KIAA0187 gene product (LOC96610), mRNA [NM_080926]	LOC96610; hypothetical protein similar to KIAA0187 gene product	THC2234356	NM_080926 NM_014753	96374824, 22388257, 96281124		GB|BAA11504.2|40788900|D80009 Start codon is not identified {Homo sapiens;} , complete	chr10 (42,598,229-42,646,866)	RH102878; G54039	NP955790 TC1571601	TC537766	TC282938 TC292984	TC265745 TC275899	TC279289	TC144503
55	196	NM_000854	A_23_P109427	1.3986	0.350458	4.68403	1.9217	1.05477	0.149998	2.40258	0.936598	3.99079	2.43745	7.03187	2.56522	GSTT2	代谢	Cytoplasm	enzyme							NM_000854	Hs.1581	10770	ref|NM_000854|ens|ENST00000215780|ens|ENST00000290765|gb|L38503	Homo sapiens glutathione S-transferase theta 2 (GSTT2), mRNA [NM_000854]	GSTT2; glutathione S-transferase theta 2	THC2247637	NM_000854	96358519, 20057165, 98212917, 22388257, 95309904, 20427350, 93038528	GO:0004364(glutathione transferase activity) GO:0006749(glutathione metabolism) GO:0006950(response to stress) GO:0008372(cellular_component unknown) GO:0016740(transferase activity) EC 2.5.1.18	PIR|A56847|A56847 glutathione transferase theta-2 [validated] - human {Homo sapiens;} , complete	chr22 (22,646,868-22,650,716)	D22S1106; STS-R08187	TC1556951	TC569323
90	98	NM_000675	A_23_P109436	0.285597	0.254731	0.504707	0.660262	0.0806398	0.237094	0.0725632	0.063909	1.12117	0.764403	0.340117	1.13541	ADORA2A	G蛋白相关	Plasma Membrane	G-protein coupled receptor	G-Protein Coupled Receptor Signaling; cAMP-mediated Signaling	A2A ADENOSINE RECEPTOR,A2AAR,A2AR,ADENO,ADORA2,HA2AR,MGC118414,MGC93190,RDC8	135	11540	25369	adenosine, istradefylline, dyphylline, aspirin/butalbital/caffeine, acetaminophen/caffeine/dihydrocodeine, acetaminophen/asprin/caffeine, caffeine/ergotamine, aspirin/caffeine/propoxyphene, aspirin/butalbital/caffeine/codeine, aspirin/caffeine/dihydrocodeine, binodenoson, regadenoson, acetaminophen/butalbital/caffeine, aminophylline, aspirin/caffeine/orphenadrine, acetaminophen/butalbital/caffein…	NM_000675	Hs.197029	3343	ref|NM_000675|gb|M97370|ens|ENST00000358654|ens|ENST00000337539	Homo sapiens adenosine A2a receptor (ADORA2A), mRNA [NM_000675]	ADORA2A; adenosine A2a receptor	THC2237247	NM_000675	99318093, 91097545, 93061821, 96264663, 22388257, 89242119, 95294002, 90245608	GO:0000187(activation of MAPK) GO:0001584(rhodopsin-like receptor activity) GO:0001609(adenosine receptor activity, G-protein coupled) GO:0001611(A2A adenosine receptor activity, G-protein coupled) GO:0001612(A2B adenosine receptor activity, G-protein coupled) GO:0004872(receptor activity) GO:0004930(G-protein coupled receptor activity) GO:0005615(extracellular space) GO:0005624(membrane fraction…	UP|AA2A_HUMAN (P29274) Adenosine A2a receptor, complete	chr22 (23,153,646-23,162,884)	D22S1263; G27964; WI-18996	TC1517671	TC572584		TC293438
19	145	NM_022081	A_23_P109447	0.183346	0.124932	0.398453	0.46501	0.0838653	0.116128	0.0461766	0.0506865	1.46757	0.85687	0.722182	0.911023	HPS4	其他	Cytoplasm	other							NM_022081	Hs.474436	18561	ref|NM_022081|ref|NM_152841|ens|ENST00000334790|ens|ENST00000291049	Homo sapiens Hermansky-Pudlak syndrome 4 (HPS4), transcript variant 1, mRNA [NM_022081]	HPS4; Hermansky-Pudlak syndrome 4	THC2245218	NM_022081	20057165, 21156230, 22388257, 21918577	GO:0005624(membrane fraction) GO:0005737(cytoplasm) GO:0005764(lysosome) GO:0006605(protein targeting) GO:0006996(organelle organization and biogenesis) GO:0007040(lysosome organization and biogenesis) GO:0007599(hemostasis) GO:0016023(cytoplasmic vesicle) GO:0017028(protein stabilization activity) GO:0030318(melanocyte differentiation) GO:0042470(melanosome) GO:0042803(protein homodimerization a…	UP|Q6P1K3 (Q6P1K3) Light ear protein, isoform a, complete	chr22 (25,172,000-25,204,374)	NIB1482; WI-14276; D22S713; A007D44; RH11272; WI-11744	TC1571582	TC520888	TC294147	TC259516	TC280606 TC280607
74	143	NM_145064	A_23_P10947	0.141036	0.0648996	0.301053	0.31857	0.0419327	0.246771	0.0230883	0.0506865	2.17314	0.945014	0.169925	0.455512	STAC3	离子通道与运输蛋白	Unknown	other							NM_145064	Hs.417595	6738	ref|NM_145064|gb|BC008069|gb|AK057013|ens|ENST00000332782	Homo sapiens SH3 and cysteine rich domain 3 (STAC3), mRNA [NM_145064]	STAC3; SH3 and cysteine rich domain 3							RH65724
12	114	NM_014550	A_23_P109520	0.461892	0.387775	0.619815	0.619156	0.154828	0.566123	0.145126	0.10578	1.19113	1.00106	0.273489	1.37196	CARD10	凋亡相关	Cytoplasm	other							NM_014550	Hs.57973	20097	ref|NM_014550|gb|AK074906|gb|AK057334|ens|ENST00000251973	Homo sapiens caspase recruitment domain family, member 10 (CARD10), mRNA [NM_014550]	CARD10; caspase recruitment domain family, member 10	THC2258502	NM_014550	20057165, 21292987, 21255663, 99175193, 21391892	GO:0005515(protein binding) GO:0005737(cytoplasm) GO:0006461(protein complex assembly) GO:0007250(activation of NF-kappaB-inducing kinase) GO:0030159(receptor signaling complex scaffold activity) GO:0042981(regulation of apoptosis)	UP|Q5TFG6 (Q5TFG6) OTTHUMP00000028769, complete	chr22 (36,210,894-36,239,857)	RH99263	TC1571797	TC549961			TC268664
43	169	NM_019008	A_23_P109547	0.172769	0.069767	0.407307	0.529237	0.0612862	0.0580639	0.0478257	0.0440752	2.47636	0.769611	1.0555	1.08509	RP5-1104E15.5	其他	Unknown	other							NM_019008		13377	ref|NM_019008|gb|CR615640|gb|CR601387|ens|ENST00000325301	Homo sapiens hypothetical protein FLJ20232 (FLJ20232), mRNA [NM_019008]		THC2246956		20057165, 20196006, 97264341, 92241891, 97225803, 96207227	GO:0000004(biological_process unknown) GO:0005554(molecular_function unknown) GO:0008372(cellular_component unknown)		chr22 (38,237,060-38,238,633)
5	158	A_23_P109553	A_23_P109553	0.192749	0.142779	0.27449	0.274895	0.512869	2.45804	0.135231	0.143244	1.34998	0.998525	0.20865	0.94406	A_23_P109553	细胞因子	Unknown	other							A_23_P109553	Hs.310893	21558		Unknown	PIPPIN; RNA-binding protein pippin	NP1402219						A005T18
51	13	NM_000262	A_23_P109562	0.245637	0.144402	0.265635	0.323708	0.164505	0.149998	0.188005	0.158671	1.70107	0.8206	1.09671	1.18487	NAGA	代谢	Cytoplasm	enzyme							NM_000262	Hs.75372	11813	ref|NM_000262|ens|ENST00000361920|gb|CR623556|gb|CR618231	Homo sapiens N-acetylgalactosaminidase, alpha- (NAGA), mRNA [NM_000262]	NAGA; N-acetylgalactosaminidase, alpha-	NP098660
55	120	NM_007311	A_23_P109571	1.77117	1.87073	0.336471	0.742474	1.31604	1.3645	1.20719	1.86879	0.946781	0.453176	0.964485	0.645973	BZRP	受体	Cytoplasm	transmembrane receptor						fluoxetine/olanzapine, zolpidem, lorazepam, olanzapine, flumazenil, alprazolam, zaleplon	NM_007311	Hs.202	10846	ref|NM_007311|ref|NM_000714|ens|ENST00000331831|ens|ENST00000361449	Homo sapiens benzodiazapine receptor (peripheral) (BZRP), transcript variant PBR-S, mRNA [NM_007311]	BZRP; benzodiazapine receptor (peripheral)							RH11057; RH27789
66	210	NM_014346	A_23_P109593	0.183346	0.108707	0.522416	0.303155	0.0645118	0.0774185	0.0362816	0.0396677	1.68661	1.72326	0.833287	0.914638	TBC1D22A	信号转导相关	Unknown	other							NM_014346	Hs.435044	8391	ref|NM_014346|gb|CR590373|gb|AK125705|gb|BC002743	Homo sapiens TBC1 domain family, member 22A (TBC1D22A), mRNA [NM_014346]	TBC1D22A; TBC1 domain family, member 22A	THC2234628	NM_014346	20057165, 22388257		UP|CV04_HUMAN (Q8WUA7) TBC1 domain family protein C22orf4, complete	chr22 (45,479,045-45,890,364)	A009K40; RH70665; RH66495; G49365; G49366; G32626; RH91390	TC1571307			TC292071	TC268373
43	163	NM_015541	A_23_P109636	0.769819	0.314763	0.460434	0.693661	0.0967677	0.377415	0.890548	0.711815	2.44571	0.663774	0.256396	1.2511	LRIG1	离子通道与运输蛋白	Extracellular Space	other							NM_015541	Hs.518055	13383	ref|NM_015541|gb|BC071561|gb|AY730707|ens|ENST00000273261	Homo sapiens leucine-rich repeats and immunoglobulin-like domains 1 (LRIG1), mRNA [NM_015541]	LRIG1; leucine-rich repeats and immunoglobulin-like domains 1	THC2234423	NM_015541			GB|BAB40659.1|13537355|AB050468 membrane glycoprotein LIG-1 {Homo sapiens;} , complete	chr3 (66,511,877-66,634,152)	SHGC-84688	TC1556254	TC528422			TC270814
54	77	NM_172027	A_23_P109643	0.447788	0.420225	0.566688	0.850377	0.0999933	0.35806	0.130284	0.123411	1.06559	0.666397	0.279264	1.05569	ABTB1	生长因子相关	Cytoplasm	translation regulator							NM_172027	Hs.107812	11104	ref|NM_172027|ref|NM_032548|ref|NM_172028|ens|ENST00000232744	Homo sapiens ankyrin repeat and BTB (POZ) domain containing 1 (ABTB1), transcript variant 2, mRNA [NM_172027]	ABTB1; ankyrin repeat and BTB (POZ) domain containing 1							SHGC-77302
92	40	NM_025246	A_23_P109655	0.233884	0.136289	0.185945	0.321139	0.261273	0.101612	0.244076	0.226987	1.71609	0.579015	2.57129	1.07529	TMEM22	其他	Unknown	other							NM_025246	Hs.477692	2971	ref|NM_025246|ens|ENST00000306215|gb|CR618483|gb|CR602057	Homo sapiens transmembrane protein 22 (TMEM22), mRNA [NM_025246]	TMEM22; transmembrane protein 22	THC2247840		22388257		UP|Q8TBE7 (Q8TBE7) TMEM22 protein, complete	chr3 (138,020,624-138,057,432)	RH44736; G32625; A009K39; STS-N27030; SHGC-64775	TC1439765	TC533384			TC267366
12	93	XM_929754	A_23_P109676	0.23976	0.100594	0.433871	0.719352	0.19031	0.43064	0.234181	0.22258	2.38344	0.603141	0.441923	1.05212	LOC131691	受体	Unknown	other							XM_929754		20118	ref|XM_929754|ref|XM_941618	PREDICTED: Homo sapiens similar to peptidylprolyl isomerase A isoform 1 (LOC131691), mRNA [XM_929754]
15	207	NM_022461	A_23_P109682	0.540636	0.42347	0.371889	0.534376	0.977354	0.488704	1.30614	2.78776	1.27668	0.695932	1.99989	0.468526	AZI2	凋亡相关	Cytoplasm	other							NM_022461	Hs.444724	19359	ref|NM_022461|ens|ENST00000295748|gb|CR618873|gb|CR613279	Homo sapiens 5-azacytidine induced 2 (AZI2), mRNA [NM_022461]	AZI2; 5-azacytidine induced 2	THC2235343		20047908, 22388257	GO:0005737(cytoplasm) GO:0007249(I-kappaB kinase/NF-kappaB cascade)	GB|AAO05967.1|37359287|AY151386 NAP1 {Homo sapiens;} , complete	chr3 (28,339,859-28,365,607)	SHGC-105227; G32867; SHGC-36571; A009V06		TC519403			TC278065
60	113	NM_178335	A_23_P109702	0.367868	0.275823	0.575543	0.829824	0.458034	0.449995	0.435379	0.795557	1.33371	0.693572	1.01786	0.547263	CCDC50	其他	Unknown	other							NM_178335	Hs.478682	9778	ref|NM_178335|ref|NM_174908|ens|ENST00000282358|ens|ENST00000353365	Homo sapiens coiled-coil domain containing 50 (CCDC50), transcript variant 2, mRNA [NM_178335]	C3orf6; chromosome 3 open reading frame 6							SHGC-77660; RH45920; D3S3321; G19613; SHGC-77656; SHGC-32957; D3S4224; A001T04; Cda0ce01; RH92964
48	45	NM_144718	A_23_P109733	0.165717	0.0973494	0.27449	0.539514	0.0967677	0.0967731	0.126986	0.152059	1.70229	0.508772	0.999944	0.835105	CCDC52	其他	Unknown	other							NM_144718	Hs.477144	12426	ref|NM_144718|ens|ENST00000295872|gb|BC038595|gb|AY099107	Homo sapiens coiled-coil domain containing 52 (CCDC52), mRNA [NM_144718]	LOC152185; hypothetical protein AY099107	THC2259826	NM_144718	22388257		similar to UP|Q5RKG1 (Q5RKG1) MGC95293 protein, partial (90%)	chr3 (114,646,169-114,716,724)	A005N03; RH93646; SHGC-77205; G32244	NP812258 TC1567277	TC538947 TC538948	TC287026	TC289182	TC265883
63	113	NM_014245	A_23_P109768	1.94864	1.18928	0.619815	0.711644	1.7773	0.706444	3.07404	3.15799	1.6385	0.870962	2.51584	0.973417	RNF7	转录相关	Nucleus	other							NM_014245	Hs.134623	9133	ref|NM_014245|ref|NM_183237|ens|ENST00000273480|gb|CR590381	Homo sapiens ring finger protein 7 (RNF7), transcript variant 1, mRNA [NM_014245]	RNF7; ring finger protein 7	THC2244893	NM_014245 NM_183237			ring finger protein 7 isoform 3; sensitive to apoptosis gene; zinc RING finger protein SAG; regulator of cullins 2 [Homo sapiens]	chr3 (142,939,743-142,947,940)	SHGC-57313	TC1482628 TC1554566	TC519186	TC282850	TC290742	TC264914	TC140059
104	146	NM_014415	A_23_P109774	0.1998	0.108707	0.425016	0.536945	0.370943	0.290319	0.153372	0.379047	1.83798	0.791545	1.27771	0.404626	ZBTB11	转录相关	Unknown	other							NM_014415	Hs.301956	285	ref|NM_014415|ens|ENST00000312938|gb|AK023488|gb|U69274	Homo sapiens zinc finger and BTB domain containing 11 (ZBTB11), mRNA [NM_014415]	ZBTB11; zinc finger and BTB domain containing 11	NP079487
50	155	NM_006354	A_23_P109822	0.290298	0.155759	0.478143	0.657693	0.0870909	0.0967731	0.070914	0.0595015	1.86377	0.727	0.89995	1.1918	TADA3L	转录相关	Nucleus	transcription regulator							NM_006354	Hs.386390	11886	ref|NM_006354|ens|ENST00000301964|gb|CR597436|gb|CR620907	Homo sapiens transcriptional adaptor 3 (NGG1 homolog, yeast)-like (TADA3L), transcript variant 1, mRNA [NM_006354]	TADA3L; transcriptional adaptor 3 (NGG1 homolog, yeast)-like	THC2254822		22030826, 22388257, 98337182	GO:0000074(regulation of cell cycle) GO:0003700(transcription factor activity) GO:0005515(protein binding) GO:0005634(nucleus) GO:0006355(regulation of transcription, DNA-dependent) GO:0006357(regulation of transcription from Pol II promoter) GO:0030374(ligand-dependent nuclear receptor transcription coactivator activity)	UP|TA3L_HUMAN (O75528) Transcriptional adapter 3-like (ADA3-like protein) (ADA3 homolog) (hADA3), complete	chr3 (9,796,658-9,809,420)	PMC117179P1; WI-14334	TC1560768	TC524751 TC554487	TC281806	TC277060	TC262824
50	191	NM_014850	A_23_P109837	7.70759	5.84258	1.26619	1.16638	0.251596	1.86772	1.63927	0.859466	1.31921	1.08558	0.134708	1.90731	SRGAP3	信号转导相关	Unknown	other							NM_014850		11850	ref|NM_014850|ref|NM_001033117|ref|NM_001033116|gb|AF464189	Homo sapiens SLIT-ROBO Rho GTPase activating protein 3 (SRGAP3), transcript variant 1, mRNA [NM_014850]
50	197	NM_004122	A_23_P109864	0.686373	0.770683	3.03709	0.69623	0.354815	1.20483	0.242427	0.253432	0.890604	4.3622	0.294495	0.956574	GHSR	激素	Plasma Membrane	G-protein coupled receptor							NM_004122	Hs.248115	11844	ref|NM_004122|ref|NM_198407|ens|ENST00000241256|gb|BC069374	Homo sapiens growth hormone secretagogue receptor (GHSR), transcript variant 1b, mRNA [NM_004122]	GHSR; growth hormone secretagogue receptor	NP081854						G68327
63	177	A_23_P10987	A_23_P10987	0.129283	0.0421847	0.522416	0.655124	0.0516094	0.0870958	0.0577207	0.063909	3.06468	0.79743	0.59256	0.90317	A_23_P10987	信号转导相关	Unknown	other							A_23_P10987		9069		Unknown
98	120	NM_025222	A_23_P109877	0.25739	0.115197	0.309908	0.506115	0.206438	0.0532252	0.0296849	0.0330564	2.23435	0.612326	3.87857	0.898009	TMEM113	其他	Unknown	other							NM_025222	Hs.194110	1601	ref|NM_025222|gb|AK123860|gb|BX648628|gb|BC018941	Homo sapiens transmembrane protein 113 (TMEM113), mRNA [NM_025222]	PRO2730; hypothetical protein PRO2730	THC2244665	NM_025222			full-length cDNA clone CS0DJ012YD16 of T cells (Jurkat cell line) Cot 10-normalized of Homo sapiens (human)	chr3 (52,263,507-52,277,194)	RH11806; SHGC-77002; SHGC-34682; STS-N92524; G59796				TC288215
19	136	NM_002218	A_23_P109881	0.138685	0.0648996	0.53127	0.644848	0.0290303	0.0870958	0.0395799	0.0352602	2.13692	0.823869	0.333315	1.12251	ITIH4	细胞因子	Extracellular Space	other							NM_002218	Hs.518000	18570	ref|NM_002218|ens|ENST00000266041|ens|ENST00000346281|gb|D38535	Homo sapiens inter-alpha (globulin) inhibitor H4 (plasma Kallikrein-sensitive glycoprotein) (ITIH4), mRNA [NM_002218]	ITIH4; inter-alpha (globulin) inhibitor H4 (plasma Kallikrein-sensitive glycoprotein)	THC2258517		95104473, 22660472, 96389995, 95332266, 99144725, 95293915	GO:0004866(endopeptidase inhibitor activity) GO:0004867(serine-type endopeptidase inhibitor activity) GO:0005509(calcium ion binding) GO:0005540(hyaluronic acid binding) GO:0005576(extracellular) GO:0005737(cytoplasm) GO:0005886(plasma membrane) GO:0006817(phosphate transport) GO:0006953(acute-phase response)	GB|BAA07536.1|1402590|HUMPK120 PK-120 precursor {Homo sapiens;} , complete	chr3 (52,821,974-52,839,751)	PMC117798P20; A005P36; PMC117798P16; PMC117798P19; SHGC-84788; D3S3371; RH93187; SHGC-53936	TC1483088	TC568845			TC275229
63	7	NM_175924	A_23_P109910	11.7671	76.4387	51.1347	24.3706	37.1136	54.8897	55.087	36.2959	0.153941	2.09821	0.676149	1.51772	ILDR1	转录相关	Plasma Membrane	transmembrane receptor							NM_175924	Hs.98484	9239	ref|NM_175924|gb|AK129974|gb|BC044240|ens|ENST00000273691	Homo sapiens immunoglobulin-like domain containing receptor 1 (ILDR1), mRNA [NM_175924]	ILDR1; immunoglobulin-like domain containing receptor 1							RH103747
92	131	NM_014814	A_23_P109928	0.783923	0.321253	0.070836	0.43418	1.16121	0.522575	0.555768	0.625868	2.4402	0.163149	2.2221	0.887996	PSMD6	代谢	Cytoplasm	other							NM_014814	Hs.152536	2880	ref|NM_014814|gb|AY359879|gb|BX647742|ens|ENST00000295901	Homo sapiens proteasome (prosome, macropain) 26S subunit, non-ATPase, 6 (PSMD6), mRNA [NM_014814]	p44S10; proteasome regulatory particle subunit p44S10	THC2244286	NM_014814	95308325, 22388257, 21085660, 20190095	GO:0000502(proteasome complex (sensu Eukarya)) GO:0004175(endopeptidase activity) GO:0005554(molecular_function unknown) GO:0005838(proteasome regulatory particle (sensu Eukarya)) GO:0006508(proteolysis and peptidolysis) GO:0006510(ATP-dependent proteolysis) GO:0006511(ubiquitin-dependent protein catabolism) GO:0008541(proteasome regulatory particle, lid subcomplex (sensu Eukarya)) GO:0016887(ATP…	UP|PSD6_HUMAN (Q15008) 26S proteasome non-ATPase regulatory subunit 6 (26S proteasome regulatory subunit S10) (p42A) (Proteasome regulatory particle subunit p44S10) (Phosphonoformate immuno-associated protein 4) (Breast cancer associated protein SGA-113M), complete	chr3 (63,971,260-63,984,276)	G15837; STS-N50805; SHGC-77025	TC1553672	TC570421	TC292367	TC261924 TC262740	TC290819	TC141946
101	149	NM_016173	A_23_P109934	0.105777	0.0502972	0.619815	0.313432	0.0806398	0.101612	0.0412291	0.0793354	2.10303	1.97751	0.793607	0.519681	HEMK1	其他	Nucleus	enzyme							NM_016173	Hs.517987	927	ref|NM_016173|ens|ENST00000232854|gb|AF172244|thc|THC2304738	Homo sapiens HemK methyltransferase family member 1 (HEMK1), mRNA [NM_016173]	HEMK1; HemK methyltransferase family member 1	NP072701						SHGC-64830
35	6	NM_014483	A_23_P10995	0.203326	0.103839	0.416162	0.380229	0.103219	0.0870958	0.0676157	0.0969654	1.95809	1.0945	1.18512	0.697317	RBMS3	转录相关	Unknown	other							NM_014483	Hs.221436	15260	ref|NM_014483|gb|AF023259|gb|AY236872|ens|ENST00000273139	Homo sapiens RNA binding motif, single stranded interacting protein (RBMS3), transcript variant 2, mRNA [NM_014483]	RBMS3; RNA binding motif, single stranded interacting protein	THC2320958	NM_014483	95021758, 92241891, 88333009, 91178815, 20156366	GO:0000004(biological_process unknown) GO:0003690(double-stranded DNA binding) GO:0003697(single-stranded DNA binding) GO:0003723(RNA binding) GO:0005634(nucleus) GO:0006260(DNA replication) GO:0006396(RNA processing) GO:0006445(regulation of translation) GO:0008372(cellular_component unknown)	UP|Q6XE24 (Q6XE24) RNA binding motif single stranded interacting protein 3 isoform transcript variant DD23-L, partial (96%)		SHGC-81005; SGC34293; SHGC-76790; G32725; RH119771; SHGC-81044; SHGC-76788; SHGC-76797	TC1563671		TC282435	TC289524
6	75	NM_032316	A_23_P110005	0.205677	0.103839	0.265635	0.614018	0.0645118	0.0677412	0.0692648	0.0374639	1.98072	0.432618	0.952328	1.84884	NICN1	其他	Unknown	other							NM_032316	Hs.191460	21426	ref|NM_032316|gb|AK094248|gb|AF538150|ens|ENST00000273598	Homo sapiens nicolin 1 (NICN1), mRNA [NM_032316]	NICN1; nicolin 1							A002R20
61	174	NM_014272	A_23_P11005	4.81872	4.12761	1.42557	1.73415	0.467711	1.5145	0.989498	0.601627	1.16743	0.822059	0.308822	1.6447	ADAMTS7	金属蛋白酶类	Extracellular Space	peptidase							NM_014272	Hs.16441	9502	ref|NM_014272|ens|ENST00000258883|gb|BC061631|gb|AL359934	Homo sapiens ADAM metallopeptidase with thrombospondin type 1 motif, 7 (ADAMTS7), mRNA [NM_014272]	ADAMTS7; a disintegrin-like and metalloprotease (reprolysin type) with thrombospondin type 1 motif, 7	NP185928				zinc metalloprotease ADAMTS7	chr15 (76,850,192-76,890,629)
49	35	NM_003907	A_23_P110062	0.146912	0.0470522	0.159381	0.411058	0.0516094	0.0387092	0.0742123	0.0572978	3.12232	0.387734	1.33326	1.2952	EIF2B5	蛋白合成与修饰	Cytoplasm	translation regulator							NM_003907	Hs.283551	12221	ref|NM_003907|ens|ENST00000273783|gb|CR619865|gb|CR623820	Homo sapiens eukaryotic translation initiation factor 2B, subunit 5 epsilon, 82kDa (EIF2B5), mRNA [NM_003907]	EIF2B5; eukaryotic translation initiation factor 2B, subunit 5 epsilon, 82kDa	THC2256258	NM_003907	22235347, 22388257, 96305354, 96305355, 22633027, 21583742	GO:0003743(translation initiation factor activity) GO:0005634(nucleus) GO:0005737(cytoplasm) GO:0006412(protein biosynthesis) GO:0006446(regulation of translational initiation) GO:0006520(amino acid metabolism) GO:0008372(cellular_component unknown) EC 3.6.5.3	UP|E2BE_HUMAN (Q13144) Translation initiation factor eIF-2B epsilon subunit (eIF-2B GDP-GTP exchange factor), complete	chr3 (185,335,771-185,345,800)	RH12776; STS-U23028	NP586571 TC1564341	TC568970	TC281410 TC297280	TC278913	TC278856 TC296026 TC297581
66	74	NM_182627	A_23_P110076	0.149263	0.073012	0.619815	1.14839	0.0451583	0.0822571	0.0956515	0.121207	2.04436	0.539724	0.548989	0.789159	WDR53	信号转导相关	Unknown	other							NM_182627		8527	ref|NM_182627|ens|ENST00000332629|gb|CR626169|gb|CR611345	Homo sapiens WD repeat domain 53 (WDR53), mRNA [NM_182627]
31	180	NM_004354	A_23_P110122	2.6644	0.744723	0.327617	0.816978	1.33862	0.488704	1.51228	2.41752	3.5777	0.40101	2.73912	0.62555	CCNG2	细胞周期相关	Nucleus	other							NM_004354	Hs.13291	15946	ref|NM_004354|ens|ENST00000316355|gb|CR598707|gb|CR593444	Homo sapiens cyclin G2 (CCNG2), mRNA [NM_004354]	CCNG2; cyclin G2	THC2236811	NM_004354	96400325, 99234097, 22388257, 96198057, 97284744	GO:0000074(regulation of cell cycle) GO:0000075(cell cycle checkpoint) GO:0000079(regulation of cyclin dependent protein kinase activity) GO:0005634(nucleus) GO:0007049(cell cycle) GO:0007067(mitosis) GO:0016538(cyclin-dependent protein kinase regulator activity)	UP|CGG2_HUMAN (Q16589) Cyclin G2, complete	chr4 (78,435,568-78,445,520)	D4S2551E; SHGC-59681; A002S05; Cda1eb10	NP816222 TC1568545	TC518978	TC279720	TC263259 TC265727	TC280324
84	176	NM_002413	A_23_P110167	0.300876	0.123309	0.363035	0.78358	0.0870909	0.232255	0.090704	0.101373	2.44001	0.463303	0.374979	0.894755	MGST2	代谢	Cytoplasm	enzyme							NM_002413	Hs.81874	4555	ref|NM_002413|ens|ENST00000265498|ens|ENST00000357577|gb|AK130948	Homo sapiens microsomal glutathione S-transferase 2 (MGST2), mRNA [NM_002413]	MGST2; microsomal glutathione S-transferase 2	THC2257279	NM_002413	98000279, 22388257, 96355624, 96300222	GO:0004364(glutathione transferase activity) GO:0005624(membrane fraction) GO:0005792(microsome) GO:0006691(leukotriene metabolism) GO:0007165(signal transduction) GO:0007267(cell-cell signaling) GO:0008047(enzyme activator activity) GO:0016021(integral to membrane) GO:0016740(transferase activity) GO:0019370(leukotriene biosynthesis) GO:0019735(antimicrobial humoral response (sensu Vertebrata)) …	UP|GST2_HUMAN (Q99735) Microsomal glutathione S-transferase 2 (Microsomal GST-2) (Microsomal GST-II) , complete	chr4 (140,944,494-140,983,016)	RH71258	TC1466572	TC520884			TC290730
47	131	NM_006745	A_23_P110184	0.152789	0.0454297	0.35418	0.542083	0.125798	0.0822571	0.080809	0.103577	3.36319	0.653369	1.52933	0.780185	SC4MOL	甾体蛋白相关	Cytoplasm	enzyme							NM_006745	Hs.105269	12555	ref|NM_006745|ref|NM_001017369|ens|ENST00000261507|gb|U93162	Homo sapiens sterol-C4-methyl oxidase-like (SC4MOL), transcript variant 1, mRNA [NM_006745]	SC4MOL; sterol-C4-methyl oxidase-like	THC2256504	NM_006745			full-length cDNA clone CS0DK012YI06 of HeLa cells Cot 25-normalized of Homo sapiens (human)	chr4 (166,606,415-166,621,846)	SHGC-33293; G33491	TC1554939	TC568645	TC280933		TC289715
42	159	NM_001995	A_23_P110212	0.659341	0.465654	0.212508	0.387936	0.1387	0.304835	0.267164	0.235802	1.41595	0.547791	0.455001	1.133	ACSL1	代谢	Cytoplasm	enzyme							NM_001995	Hs.406678	13602	ref|NM_001995|ens|ENST00000281455|gb|L09229|gb|CR598751	Homo sapiens acyl-CoA synthetase long-chain family member 1 (ACSL1), mRNA [NM_001995]	ACSL1; acyl-CoA synthetase long-chain family member 1							SHGC-50256; WI-20005; Bdy94e02
47	10	NM_020961	A_23_P110243	0.184522	0.124932	0.610961	0.416196	0.170956	0.0629025	0.184706	0.145448	1.47698	1.46796	2.7178	1.26991	KIAA1627	其他	Unknown	other							NM_020961	Hs.480603	12676	ref|NM_020961|ens|ENST00000274028|gb|CR614338|gb|AK055555	Homo sapiens KIAA1627 protein (KIAA1627), mRNA [NM_020961]	KIAA1627; KIAA1627 protein
81	27	NM_024574	A_23_P110266	0.13986	0.0519197	0.726069	1.46439	0.0419327	0.0725798	0.0593699	0.0528902	2.69378	0.495815	0.577746	1.12251	FLJ23191	其他	Unknown	other							NM_024574	Hs.16026	5349	ref|NM_024574|gb|BC019351|gb|CR593973|ens|ENST00000309554	Homo sapiens hypothetical protein FLJ23191 (FLJ23191), mRNA [NM_024574]	FLJ23191; hypothetical protein FLJ23191	THC2237478	NM_024574	22388257, 92340546, 92340547		UP|Q6UWE5 (Q6UWE5) VLLH2748, complete	chr4 (122,314,374-122,351,278)	RH93971	NP588829 TC1564676	TC555016	TC276300	TC278487	TC270670
91	139	NM_021970	A_23_P110362	0.409003	0.126554	0.035418	0.575481	0.667697	0.14516	0.535978	0.722833	3.23184	0.061545	4.59974	0.741496	MAP2K1IP1	细胞周期相关	Cytoplasm	other							NM_021970	Hs.433332	3087	ref|NM_021970|ens|ENST00000226522|gb|AK093581|gb|CR598975	Homo sapiens mitogen-activated protein kinase kinase 1 interacting protein 1 (MAP2K1IP1), mRNA [NM_021970]	MAP2K1IP1; mitogen-activated protein kinase kinase 1 interacting protein 1	THC2234090	NM_021970	22388257, 98404271		PDB|1SKO_A|49259043|1SKO_A Chain A, Mp1-P14 Complex. {Homo sapiens;} , partial (86%)	chr4 (101,159,390-101,172,881)	D6S1413; RH103258; RH15822; RH94142; SHGC-36699	TC1500384 TC1555331	TC536136	TC285016	TC290158 TC291913	TC290956
95	53	NM_015342	A_23_P110433	0.230358	0.227149	0.283344	0.454733	0.525771	0.232255	0.392501	0.758093	1.01413	0.6231	2.26376	0.517747	PPWD1	受体	Nucleus	enzyme							NM_015342	Hs.121432	2313	ref|NM_015342|ens|ENST00000261308|gb|D38552|gb|BC015385	Homo sapiens peptidylprolyl isomerase domain and WD repeat containing 1 (PPWD1), mRNA [NM_015342]	KIAA0073; KIAA0073 protein	NP397162						RH68805; SHGC-33865; STS-F13799
61	103	NM_133175	A_23_P110445	0.176294	0.107084	0.239072	0.421335	0.0419327	0.101612	0.0626682	0.0727241	1.64631	0.567415	0.412675	0.861725	APBB3	细胞因子	Cytoplasm	other							NM_133175	Hs.529449	9573	ref|NM_133175|ref|NM_133176|ref|NM_006051|ref|NM_133172	Homo sapiens amyloid beta (A4) precursor protein-binding, family B, member 3 (APBB3), transcript variant 5, mRNA [NM_133175]	APBB3; amyloid beta (A4) precursor protein-binding, family B, member 3	THC2242280	NM_006051 NM_133172	99180006, 99262108, 22388257	GO:0005515(protein binding) GO:0005737(cytoplasm) GO:0007242(intracellular signaling cascade) GO:0008372(cellular_component unknown)	GB|AAF65175.1|7630294|AF224711 amyloid precursor interacting protein type IV {Homo sapiens;} , complete	chr5 (139,918,038-139,924,359)	A007D18; RH16024
83	192	NM_000591	A_23_P110456	0.195099	0.115197	0.646379	0.711644	0.0612862	0.130644	0.199549	0.473808	1.69362	0.908289	0.46911	0.421159	CD14	细胞周期相关	Plasma Membrane	transmembrane receptor							NM_000591	Hs.163867	4754	ref|NM_000591|ens|ENST00000302014|gb|CR616612|gb|CR609600	Homo sapiens CD14 antigen (CD14), mRNA [NM_000591]	CD14; CD14 antigen							PMC108311P1; PMC148872P1; PMC98826P1; CD14; G62118; PMC136845P1
2	89	NM_005885	A_23_P110492	0.333784	0.266088	0.292199	0.495839	0.667697	0.149998	0.270463	0.476012	1.25441	0.589301	4.45136	0.568184	38782	其他	Unknown	other							NM_005885	Hs.432862	22272	ref|NM_005885|gb|AB011169|gb|BC039293|ens|ENST00000274140	Homo sapiens membrane-associated ring finger (C3HC4) 6 (MARCH6), mRNA [NM_005885]	MARCH6; membrane-associated ring finger (C3HC4) 6							G19766; D5S438E; WI-22102; D5S1645E; A001X45; D5S1598E; RH12605; D5S1646E
64	139	NM_030782	A_23_P110504	0.748664	0.382908	0.53127	0.567774	0.245145	0.10645	0.382606	0.242414	1.95521	0.935707	2.3029	1.57832	CRR9	凋亡相关	Unknown	other							NM_030782	Hs.444673	8892	ref|NM_030782|gb|AK126225|gb|BC025305|ens|ENST00000320895	Homo sapiens cisplatin resistance related protein CRR9p (CRR9), mRNA [NM_030782]	CRR9; cisplatin resistance related protein CRR9p	THC2233707	NM_030782	22388257		GB|AAH25305.1|19263702|BC025305 cisplatin resistance related protein CRR9p {Homo sapiens;} , complete	chr5 (1,370,867-1,398,137)	STS-AA037508; RH44324
97	164	NM_194283	A_23_P110527	0.284422	0.121687	0.327617	0.387936	0.625764	0.25161	0.387553	0.963043	2.33733	0.844512	2.48704	0.402426	DNAJA5	转录相关	Unknown	other							NM_194283		1772	ref|NM_194283|ref|NM_001012339|gb|AY177688|ens|ENST00000303525	Homo sapiens DnaJ homology subfamily A member 5 (DNAJA5), transcript variant 1, mRNA [NM_194283]		THC2335270					chr5 (34,985,979-34,990,717)
14	61	NM_013409	A_23_P110531	1.25757	0.41049	0.425016	0.78358	1.00961	0.527413	2.073	1.55365	3.06358	0.542403	1.91427	1.33428	FST	发育相关	Extracellular Space	other							NM_013409	Hs.9914	19720	ref|NM_013409|ref|NM_006350|ens|ENST00000256759|gb|CR541813	Homo sapiens follistatin (FST), transcript variant FST344, mRNA [NM_013409]	FST; follistatin
52	105	ENST00000261569	A_23_P110571	0.133984	0.123309	1.10681	2.01932	0.0193535	0.0822571	0.0296849	0.0308526	1.08657	0.548111	0.235281	0.962152	ENST00000261569	信号转导相关	Unknown	kinase							ENST00000261569	Hs.133539	11506	ens|ENST00000261569|gb|AB002301|gb|BX648796|gb|BX648980	Human mRNA for KIAA0303 gene, partial cds. [AB002301]	MAST4; microtubule associated serine/threonine kinase family member 4	THC2364707		97349984		weakly similar to UP|Q6ZQE0 (Q6ZQE0) MKIAA0303 protein (Fragment), partial (78%)	chr5 (66,481,086-66,501,180)	KT3; RH65868; RH47992; RH80944; RH99012	TC1481048	TC557748			TC279876
105	113	NM_138492	A_23_P110585	0.151613	0.0746345	0.593252	0.827255	0.0870909	0.0725798	0.0313341	0.0440752	2.03141	0.717133	1.19993	0.710924	MGC21644	其他	Unknown	other							NM_138492	Hs.314261	103	ref|NM_138492|ref|NM_182960|ref|NM_205846|gb|AK095695	Homo sapiens hypothetical protein MGC21644 (MGC21644), transcript variant 3, mRNA [NM_138492]	MGC21644; hypothetical protein MGC21644							WI-12633
46	58	NM_139281	A_23_P110598	0.123406	0.0486747	0.416162	0.575481	0.0419327	0.0435479	0.0280358	0.0506865	2.53532	0.723154	0.962909	0.553121	WDR36	信号转导相关	Unknown	other							NM_139281	Hs.533237	12843	ref|NM_139281|ens|ENST00000323652|gb|CR600030|gb|AF385437	Homo sapiens WD repeat domain 36 (WDR36), mRNA [NM_139281]	WDR36; WD repeat domain 36	THC2247918	NM_139281	22388257, 22341132		UP|WD36_HUMAN (Q8NI36) WD-repeat protein 36 (T-cell activation WD repeat protein) (TA-WDRP), complete	chr5 (110,455,769-110,491,200)	RH47684; RH71412; RH47364; RH102681	TC1516408	TC557651	TC292464	TC262293 TC262295	TC282121
74	135	NM_014757	A_23_P110604	0.203326	0.0989719	0.88545	1.40017	0.103219	0.0435479	0.0593699	0.055094	2.05438	0.632389	2.37024	1.07761	MAML1	转录相关	Nucleus	transcription regulator							NM_014757	Hs.484349	6746	ref|NM_014757|ens|ENST00000292599|gb|D83785|gb|AF221759	Homo sapiens mastermind-like 1 (Drosophila) (MAML1), mRNA [NM_014757]	MAML1; mastermind-like 1 (Drosophila)	THC2234707	NM_014757	96281124, 20553142		mastermind-like 1; mastermind homolog [Homo sapiens]	chr5 (179,092,411-179,136,896)	RH46179; SHGC-24426; RH25413	TC1469199 TC1566615	TC554125 TC560302		TC291025	TC264752
93	15	NM_017676	A_23_P110611	0.121056	0.0421847	0.150527	0.313432	0.0741886	0.116128	0.0989498	0.141041	2.86965	0.480253	0.638853	0.701569	FLJ20125	其他	Unknown	other							NM_017676	Hs.24088	2781	ref|NM_017676|gb|BC015325|gb|CR621255|ens|ENST00000354398	Homo sapiens hypothetical protein FLJ20125 (FLJ20125), mRNA [NM_017676]	FLJ20125; hypothetical protein FLJ20125	THC2248414	NM_017676	22388257		homologue to UP|Q9D5K2 (Q9D5K2) Mus musculus adult male testis cDNA, RIKEN full-length enriched library, clone:4930429M06 product:gross passage A viral integration region 1, full insert sequence, partial (90%)	chr5 (102,451,412-102,483,754)	STS-H23482; SGC30489	TC1558056	TC521593			TC283810
21	26	NM_001332	A_23_P110624	0.172769	0.131422	0.336471	0.447026	0.0741886	0.0870958	0.0478257	0.0374639	1.31461	0.752688	0.851804	1.27658	CTNND2	发育相关	Plasma Membrane	other							NM_001332	Hs.314543	18250	ref|NM_001332|ens|ENST00000304623|ens|ENST00000359640|gb|AF035302	Homo sapiens catenin (cadherin-associated protein), delta 2 (neural plakophilin-related arm-repeat protein) (CTNND2), mRNA [NM_001332]	CTNND2; catenin (cadherin-associated protein), delta 2 (neural plakophilin-related arm-repeat protein)							A002D18; RH46037; G19954; WI-13430; RH11828; SHGC-31327; SHGC-53360
67	47	NM_016508	A_23_P110643	0.106952	0.0454297	0.318762	0.611449	0.0451583	0.120966	0.0643174	0.149856	2.35423	0.521322	0.373313	0.429195	CDKL3	细胞周期相关	Unknown	kinase							NM_016508	Hs.105818	8339	ref|NM_016508|gb|BC041799|gb|AF130372|ens|ENST00000265334	Homo sapiens cyclin-dependent kinase-like 3 (CDKL3), mRNA [NM_016508]	CDKL3; cyclin-dependent kinase-like 3	THC2262236	NM_016508	22388257	GO:0004672(protein kinase activity) GO:0004674(protein serine/threonine kinase activity) GO:0005524(ATP binding) GO:0006464(protein modification) GO:0006468(protein amino acid phosphorylation) GO:0016740(transferase activity) EC 2.7.1.37	UP|Q8IVW4 (Q8IVW4) CDKL3 protein, complete	chr5 (133,662,010-133,730,670)	RH103563; T03714
83	123	AF116688	A_23_P110655	0.639361	2.28933	1.3813	0.996816	0.687051	2.31772	1.01424	1.16359	0.279278	1.38571	0.296434	0.871647	AF116688	其他	Unknown	other							AF116688		4823	gb|AF116688	Homo sapiens PRO2133 mRNA, complete cds. [AF116688]
55	102	NM_015360	A_23_P110661	0.412529	0.176851	0.389598	0.472717	0.516094	0.290319	0.928479	1.1724	2.33263	0.824168	1.77768	0.791947	SKIV2L2	转录相关	Nucleus	other							NM_015360	Hs.274531	10864	ref|NM_015360|ens|ENST00000230640|gb|D29641|gb|AK123505	Homo sapiens superkiller viralicidic activity 2-like 2 (S. cerevisiae) (SKIV2L2), mRNA [NM_015360]	SKIV2L2; superkiller viralicidic activity 2-like 2 (S. cerevisiae)	THC2257492	NM_015360	22388257, 96051398	GO:0004386(helicase activity) GO:0006350(transcription) GO:0006403(RNA localization) GO:0008026(ATP-dependent helicase activity)	similar to UP|SKI2_YEAST (P35207) Antiviral protein SKI2, partial (20%)	chr5 (54,639,333-54,757,165)	RH99030; WI-15758; RH76135
45	144	NM_003714	A_23_P110685	3.27908	0.517574	0.548979	1.08417	2.01922	0.82741	2.95035	2.79878	6.33547	0.506361	2.44041	1.05416	STC2	激素	Extracellular Space	other							NM_003714	Hs.233160	12972	ref|NM_003714|ens|ENST00000265087|gb|CR597612|gb|AK075406	Homo sapiens stanniocalcin 2 (STC2), mRNA [NM_003714]	STC2; stanniocalcin 2	THC2245331	NM_003714	99145369, 98440784, 22388257, 98389283, 99378040	GO:0005179(hormone activity) GO:0005576(extracellular) GO:0007166(cell surface receptor linked signal transduction) GO:0007267(cell-cell signaling) GO:0007584(response to nutrients)	UP|STC2_HUMAN (O76061) Stanniocalcin 2 precursor (STC-2) (Stanniocalcin-related protein) (STCRP) (STC-related protein), complete	chr5 (172,674,339-172,689,113)	RH69946; RH99126; D5S2651; RH94164
57	78	NM_052860	A_23_P110692	0.35494	0.266088	0.141672	0.256911	0.116121	0.188708	0.13853	0.176301	1.33392	0.551443	0.61535	0.785758	ZNF300	DNA合成与修复	Unknown	other							NM_052860	Hs.134885	10458	ref|NM_052860|gb|CR600345|gb|AK095642|gb|AK096465	Homo sapiens zinc finger protein 300 (ZNF300), mRNA [NM_052860]	ZNF300; zinc finger protein 300	THC2237576	NM_052860	92051312, 22388257, 89377476	GO:0000122(negative regulation of transcription from Pol II promoter) GO:0003676(nucleic acid binding) GO:0003677(DNA binding) GO:0003700(transcription factor activity) GO:0003714(transcription corepressor activity) GO:0005622(intracellular) GO:0005634(nucleus) GO:0006355(regulation of transcription, DNA-dependent) GO:0007275(development) GO:0008270(zinc ion binding) GO:0016564(transcriptional re…	UP|Z300_HUMAN (Q96RE9) Zinc finger protein 300, complete	chr5 (150,254,147-150,264,735)
26	90	THC2399982	A_23_P110702	0.243286	0.188209	0.212508	0.34683	0.348364	1.09837	0.542575	0.837429	1.29264	0.612715	0.317163	0.647905	THC2399982	DNA合成与修复	Unknown	other							THC2399982	Hs.435342	17111	thc|THC2399982	Unknown	SLU7; step II splicing factor SLU7	THC2239627	NM_006425	99214055, 22388257	GO:0000004(biological_process unknown) GO:0000398(nuclear mRNA splicing, via spliceosome) GO:0003676(nucleic acid binding) GO:0005634(nucleus) GO:0005681(spliceosome complex) GO:0006376(mRNA splice site selection) GO:0006397(mRNA processing) GO:0008248(pre-mRNA splicing factor activity) GO:0008372(cellular_component unknown)	UP|Q96FM9 (Q96FM9) Step II splicing factor SLU7, complete	chr5 (159,762,735-159,778,672)	D5S2666; PMC316594P1		TC547467				TC135179
48	141	NM_203473	A_23_P11071	0.639361	0.579229	1.26619	0.701368	0.225791	0.735476	0.33478	0.306323	1.10381	1.80532	0.307	1.0929	PORCN	跨膜蛋白相关	Cytoplasm	other							NM_203473	Hs.386453	12330	ref|NM_203473|ref|NM_022825|ref|NM_203476|ref|NM_203475	Homo sapiens porcupine homolog (Drosophila) (PORCN), transcript variant B, mRNA [NM_203473]	PORCN; porcupine homolog (Drosophila)							RH17606; DXS7465E
5	127	NM_004417	A_23_P110712	11.5461	3.45104	0.106254	0.727059	8.13171	1.18063	5.28887	4.41413	3.3457	0.146142	6.88759	1.19817	DUSP1	跨膜蛋白相关	Nucleus	phosphatase							NM_004417	Hs.171695	21589	ref|NM_004417|ens|ENST00000239223|gb|CR612401|gb|CR625400	Homo sapiens dual specificity phosphatase 1 (DUSP1), mRNA [NM_004417]	DUSP1; dual specificity phosphatase 1	THC2254501		96163253, 93360956, 93024952, 94037096, 21423937, 92158357, 22388257, 99396926, 94148864	GO:0000074(regulation of cell cycle) GO:0000165(MAPKKK cascade) GO:0004726(non-membrane spanning protein tyrosine phosphatase activity) GO:0005634(nucleus) GO:0006470(protein amino acid dephosphorylation) GO:0006979(response to oxidative stress) GO:0007049(cell cycle) GO:0008330(protein tyrosine/threonine phosphatase activity) GO:0016787(hydrolase activity) GO:0017017(MAP kinase phosphatase activ…	UP|DUS1_HUMAN (P28562) Dual specificity protein phosphatase 1 (MAP kinase phosphatase-1) (MKP-1) (Protein-tyrosine phosphatase CL100) (Dual specificity protein phosphatase hVH1) , complete	chr5 (172,127,707-172,130,809)	G06586; SHGC-61147; GDB:371394; WI-22759	TC1555735	TC570389	TC268648	TC287981	TC276824
59	58	NM_206907	A_23_P110725	0.170418	0.103839	0.256781	0.562636	0.0580606	0.140321	0.0676157	0.0705203	1.64117	0.456389	0.41377	0.958811	PRKAA1	跨膜蛋白相关	Cytoplasm	kinase							NM_206907	Hs.43322	10048	ref|NM_206907|ref|NM_006251|gb|BC048980|ens|ENST00000354209	Homo sapiens protein kinase, AMP-activated, alpha 1 catalytic subunit (PRKAA1), transcript variant 2, mRNA [NM_206907]	PRKAA1; protein kinase, AMP-activated, alpha 1 catalytic subunit	THC2259333	NM_006251	20499367, 96132781, 94209324, 22388257, 95234757, 95050763, 94131988	GO:0000187(activation of MAPK) GO:0001666(response to hypoxia) GO:0004672(protein kinase activity) GO:0004674(protein serine/threonine kinase activity) GO:0004691(cAMP-dependent protein kinase activity) GO:0004713(protein-tyrosine kinase activity) GO:0005524(ATP binding) GO:0005622(intracellular) GO:0005634(nucleus) GO:0006468(protein amino acid phosphorylation) GO:0006633(fatty acid biosynthesis…	UP|Q86VS1 (Q86VS1) PRKAA1 protein, partial (97%)	chr5 (40,798,451-40,834,073)	STS-N23112; SGC34175	TC1429819 TC1534400	TC521625	TC274057 TC280563 TC281946 TC293861	TC288250 TC291617	TC271623	TC134773
52	135	NM_001737	A_23_P110736	0.25739	0.180096	0.407307	0.657693	0.0580606	0.140321	0.0643174	0.0528902	1.42918	0.619297	0.41377	1.21605	C9	细胞因子	Extracellular Space	other							NM_001737	Hs.1290	11476	ref|NM_001737|ens|ENST00000263408|gb|BC020721|gb|X02176	Homo sapiens complement component 9 (C9), mRNA [NM_001737]	C9; complement component 9	NP425313
105	142	NM_032361	A_23_P110742	0.55474	0.405622	0.159381	0.295448	0.912842	0.353222	0.415589	0.595015	1.36763	0.539455	2.58433	0.698451	THOC3	信号转导相关	Nucleus	other							NM_032361	Hs.484227	74	ref|NM_032361|ens|ENST00000265097|gb|CR609328|gb|CR622623	Homo sapiens THO complex 3 (THOC3), mRNA [NM_032361]	THOC3; THO complex 3	NP361049					chr5 (175,319,126-175,327,886)	RH10989	NP477815 TC1558272	TC554227 TC554228	TC291635	TC289514	TC264768
52	163	NM_004866	A_23_P110787	0.161016	0.0356948	0.460434	0.92745	0.180633	0.0435479	0.0577207	0.0506865	4.5109	0.496452	4.14792	1.13878	SCAMP1	离子通道与运输蛋白	Cytoplasm	transporter							NM_004866	Hs.482587	11448	ref|NM_004866|ref|NM_052822|gb|BC009787|ens|ENST00000332399	Homo sapiens secretory carrier membrane protein 1 (SCAMP1), transcript variant 1, mRNA [NM_004866]	SCAMP1; secretory carrier membrane protein 1	THC2247625	NM_004866 NM_052822	22388257, 98318631, 94008982, 98017831	GO:0000139(Golgi membrane) GO:0005624(membrane fraction) GO:0006810(transport) GO:0006886(intracellular protein transport) GO:0006887(exocytosis) GO:0006892(post-Golgi transport) GO:0008021(synaptic vesicle) GO:0015031(protein transport) GO:0016021(integral to membrane) GO:0030672(synaptic vesicle membrane) GO:0042589(zymogen granule membrane)	UP|SCA1_HUMAN (O15126) Secretory carrier-associated membrane protein 1 (Secretory carrier membrane protein 1), complete	chr5 (77,692,083-77,808,159)	SHGC-132376; A009A26; SHGC-148104; D5S1734; RH36123; D5S1854	TC1412182	TC518468		TC290923	TC294411
85	213	NM_001867	A_23_P110811	6.41947	3.76742	0.504707	1.49266	9.4284	13.2724	7.94732	7.67349	1.70394	0.338127	0.710375	1.03568	COX7C	细胞色素酶类	Cytoplasm	enzyme							NM_001867	Hs.430075	4303	ref|NM_001867|ens|ENST00000247655|gb|CR599916|gb|CR617346	Homo sapiens cytochrome c oxidase subunit VIIc (COX7C), nuclear gene encoding mitochondrial protein, mRNA [NM_001867]	COX7C; cytochrome c oxidase subunit VIIc	THC2265727		20057165, 90301494, 22388257, 21988042	GO:0004129(cytochrome-c oxidase activity) GO:0005739(mitochondrion) GO:0005751(respiratory chain complex IV (sensu Eukarya)) GO:0006091(energy pathways) GO:0006118(electron transport) GO:0016021(integral to membrane) GO:0016491(oxidoreductase activity) GO:0019866(inner membrane) EC 1.9.3.1	UP|COXO_GORGO (P61638) Cytochrome c oxidase polypeptide VIIc, mitochondrial precursor , complete	chr5 (85,949,451-85,952,786)				TC269477	TC289544	TC277238
98	176	NM_004779	A_23_P110843	0.524182	0.230394	0.292199	0.6654	1.7902	0.314513	0.501346	0.617053	2.27516	0.439132	5.69199	0.812484	CNOT8	转录相关	Nucleus	transcription regulator							NM_004779	Hs.26703	1545	ref|NM_004779|ens|ENST00000285896|gb|CR611638|gb|AF053318	Homo sapiens CCR4-NOT transcription complex, subunit 8 (CNOT8), mRNA [NM_004779]	CNOT8; CCR4-NOT transcription complex, subunit 8	THC2256360		22388257, 20105461, 99156866, 21154917	GO:0003700(transcription factor activity) GO:0004540(ribonuclease activity) GO:0004871(signal transducer activity) GO:0005515(protein binding) GO:0005634(nucleus) GO:0005975(carbohydrate metabolism) GO:0006355(regulation of transcription, DNA-dependent) GO:0006357(regulation of transcription from Pol II promoter) GO:0007165(signal transduction) GO:0009451(RNA modification) GO:0016251(general RNA …	UP|CNT8_HUMAN (Q9UFF9) CCR4-NOT transcription complex subunit 8 (CCR4-associated factor 8) (CAF1-like protein) (CALIFp) (CAF2), complete	chr5 (154,218,272-154,236,544)
21	192	NM_003219	A_23_P110851	0.210378	0.152514	0.770342	1.6802	0.0999933	0.537091	0.0379307	0.0506865	1.3794	0.458482	0.186176	0.748341	TERT	转录相关	Nucleus	enzyme							NM_003219	Hs.492203	18084	ref|NM_003219|ref|NM_198255|ref|NM_198253|ref|NM_198254	Homo sapiens telomerase reverse transcriptase (TERT), transcript variant 1, mRNA [NM_003219]	TERT; telomerase reverse transcriptase	NP081200						PMC99947P1
101	46	NM_012434	A_23_P110892	0.275019	0.236883	0.389598	0.426473	0.316108	0.217739	0.126986	0.189523	1.16099	0.913535	1.45177	0.670026	SLC17A5	细胞骨架与运动	Plasma Membrane	transporter							NM_012434	Hs.485760	1030	ref|NM_012434|gb|AK075320|gb|AF244577|ens|ENST00000311342	Homo sapiens solute carrier family 17 (anion/sugar transporter), member 5 (SLC17A5), mRNA [NM_012434]	SLC17A5; solute carrier family 17 (anion/sugar transporter), member 5	THC2236096	NM_012434			solute carrier family 17 (anion/sugar transporter), member 5; solute carrier family 17, member 5 [Homo sapiens]	chr6 (74,359,810-74,420,635)	RH99262; RH45718; STS-N21319	NP588514 TC1564502	TC558957	TC276065	TC278271	TC260863	TC136274
30	28	NM_003296	A_23_P110935	0.303227	0.240128	0.478143	0.398213	0.0806398	0.222578	0.0791598	0.0749278	1.26277	1.20072	0.362299	1.05648	CRISP2	睾丸蛋白相关	Extracellular Space	other							NM_003296	Hs.2042	16313	ref|NM_003296|gb|AY292862|ens|ENST00000354620|ens|ENST00000339139	Homo sapiens cysteine-rich secretory protein 2 (CRISP2), mRNA [NM_003296]	CRISP2; cysteine-rich secretory protein 2	THC2260077		96270732, 88193219, 22388257, 22347319, 96354287, 90129048	GO:0000004(biological_process unknown) GO:0005554(molecular_function unknown) GO:0005576(extracellular) GO:0005615(extracellular space) GO:0005622(intracellular)	UP|CRS2_HUMAN (P16562) Cysteine-rich secretory protein-2 precursor (CRISP-2) (Testis-specific protein TPX-1), complete	chr6 (49,768,031-49,789,233)	D6S1839	TC1565489	TC573007			NP215232
26	45	NM_001452	A_23_P110957	0.263266	0.150892	0.646379	1.17152	0.0999933	0.0677412	0.0131933	0.0727241	1.74474	0.551746	1.47611	0.181416	FOXF2	转录相关	Nucleus	transcription regulator							NM_001452	Hs.484423	17156	ref|NM_001452|ens|ENST00000259806|gb|U13220|gb|CR607456	Homo sapiens forkhead box F2 (FOXF2), mRNA [NM_001452]	FOXF2; forkhead box F2	THC2249406	NM_001452	99017977, 96224034, 98389768, 95045392, 98341118	GO:0003677(DNA binding) GO:0003700(transcription factor activity) GO:0003702(RNA polymerase II transcription factor activity) GO:0003713(transcription coactivator activity) GO:0005634(nucleus) GO:0005667(transcription factor complex) GO:0006355(regulation of transcription, DNA-dependent) GO:0006366(transcription from Pol II promoter) GO:0007275(development) GO:0045944(positive regulation of trans…	UP|FXF2_HUMAN (Q12947) Forkhead box protein F2 (Forkhead-related protein FKHL6) (Forkhead-related transcription factor 2) (FREAC-2) (Forkhead-related activator-2), complete	chr6 (1,335,068-1,340,831)	STS-N33380	NP380062 TC1555999	TC540244		TC292036	TC283458
81	214	NM_002800	A_23_P111000	0.202151	0.118442	0.779196	1.00966	0.0999933	0.111289	0.0742123	0.0793354	1.70675	0.77174	0.898501	0.935426	PSMB9	代谢	Cytoplasm	peptidase							NM_002800		5162	ref|NM_002800|ref|NM_148954|gb|U01025|ens|ENST00000229815	Homo sapiens proteasome (prosome, macropain) subunit, beta type, 9 (large multifunctional peptidase 2) (PSMB9), transcript variant 1, mRNA [NM_002800]
55	214	NM_015388	A_23_P111005	0.565318	0.272578	0.495852	0.485562	0.370943	0.169353	0.225935	0.16969	2.07396	1.02119	2.19035	1.33146	YIPF3	其他	Unknown	other							NM_015388	Hs.440950	10752	ref|NM_015388|gb|CR595236|gb|BC019297|ens|ENST00000259737	Homo sapiens Yip1 domain family, member 3 (YIPF3), mRNA [NM_015388]	C6orf109; chromosome 6 open reading frame 109	NP420866					chr6 (43,587,514-43,592,655)	RH46607; STS-D29507
38	208	NM_003131	A_23_P111020	0.176294	0.108707	0.247926	0.418766	0.0387071	0.0967731	0.0511241	0.0528902	1.62174	0.59204	0.399978	0.966607	SRF	转录相关	Nucleus	transcription regulator							NM_003131	Hs.520140	14413	ref|NM_003131|ens|ENST00000265354|gb|AB209128|gb|CR595609	Homo sapiens serum response factor (c-fos serum response element-binding transcription factor) (SRF), mRNA [NM_003131]	SRF; serum response factor (c-fos serum response element-binding transcription factor)	NP098892						RH46608; D6S2165
32	33	NM_003529	A_23_P111037	1.97685	1.21362	0.106254	0.423904	0.770916	0.212901	1.1742	0.769112	1.62888	0.250656	3.62101	1.5267	HIST1H3A	组蛋白相关	Unknown	other							NM_003529	Hs.546315	15878	ref|NM_003529|ens|ENST00000357647|gb|CR541858|gb|BC069303	Homo sapiens histone 1, H3a (HIST1H3A), mRNA [NM_003529]	HIST1H3A; histone 1, H3a	THC2312682	NM_003529	86242753	GO:0000786(nucleosome) GO:0003677(DNA binding) GO:0005634(nucleus) GO:0005694(chromosome) GO:0006333(chromatin assembly or disassembly) GO:0006334(nucleosome assembly) GO:0007001(chromosome organization and biogenesis (sensu Eukarya))	UP|Q6ISV8 (Q6ISV8) HIST1H3I protein (Fragment), complete	chr6 (26,128,513-26,129,177)
78	176	NM_003525	A_23_P111042	0.215079	0.111952	0.495852	1.21776	0.0419327	0.120966	0.0742123	0.171893	1.92118	0.407184	0.346647	0.431735	HIST1H2BI	组蛋白相关	Unknown	other							NM_003525		5845	ref|NM_003525|ref|NM_003519|ref|NM_003526|gb|BC009612	Homo sapiens histone 1, H2bi (HIST1H2BI), mRNA [NM_003525]		NP461151				H2B histone family, member K [Homo sapiens]	chr6 (26,381,183-26,381,619)
86	110	NM_033057	A_23_P111088	0.183346	0.136289	0.265635	0.398213	0.0516094	0.387092	0.0346324	0.0374639	1.34527	0.667068	0.133326	0.924421	OR2B2	受体	Plasma Membrane	G-protein coupled receptor							NM_033057		4191	ref|NM_033057|ens|ENST00000303324|thc|THC2421340	Homo sapiens olfactory receptor, family 2, subfamily B, member 2 (OR2B2), mRNA [NM_033057]		NP303737
43	184	NM_030883	A_23_P111092	4.23224	3.73173	2.70062	1.29997	1.69021	7.2725	1.52712	1.42143	1.13412	2.07745	0.232411	1.07436	OR2H1	G蛋白相关	Plasma Membrane	G-protein coupled receptor							NM_030883	Hs.434715	13362	ref|NM_030883|gb|BC048991|gb|AJ459846|ens|ENST00000329721	Homo sapiens olfactory receptor, family 2, subfamily H, member 1 (OR2H1), mRNA [NM_030883]	OR2H1; olfactory receptor, family 2, subfamily H, member 1
28	127	NM_020442	A_23_P111112	0.158665	0.0957269	0.318762	0.418766	0.0838653	0.0967731	0.0643174	0.0815391	1.65748	0.761195	0.866618	0.788791	VARSL	转录相关	Unknown	enzyme							NM_020442	Hs.102910	16644	ref|NM_020442|gb|AB209479|gb|AK125069|gb|AK026063	Homo sapiens valyl-tRNA synthetase like (VARSL), mRNA [NM_020442]	VARS2L; valyl-tRNA synthetase 2-like							D6S1898; D6S1168E
47	35	NM_005345	A_23_P111132	3.76565	3.58083	0.363035	0.298017	2.49661	1.3645	10.2611	3.94032	1.05161	1.21817	1.82969	2.60412	HSPA1A	热休克蛋白相关	Cytoplasm	other							NM_005345	Hs.520028	12651	ref|NM_005345|gb|AK096017|gb|CR608110|gb|CR605652	Homo sapiens heat shock 70kDa protein 1A (HSPA1A), mRNA [NM_005345]	HSPA1A; heat shock 70kDa protein 1A	NP661738				heat shock 70kDa protein 1A; heat shock 70kD protein 1A; heat shock-induced protein; dnaK-type molecular chaperone HSP70-1 [Homo sapiens]	chr6 (31,891,316-31,893,698)	PMC134733P2; PMC314357P1; PMC117401P1; PMC125702P4; PMC316709P1; PMC196894P1; RH35868; D6S1170E; STS-M11717	NP581002 NP1221878 TC1414232 TC1551356 TC1552516 TC1563102	NP867778 TC516870 TC570584 TC572802	TC271807 TC290696 TC293558	TC275588 TC279789 TC286853 TC287059 TC292215 TC293667	TC262591 TC289511	TC133587 TC142619
95	74	NM_004639	A_23_P111141	0.338485	0.199566	0.548979	0.632002	0.148377	0.101612	0.0725632	0.063909	1.69611	0.868635	1.46024	1.13541	BAT3	转录相关	Nucleus	enzyme							NM_004639	Hs.440900	2292	ref|NM_004639|ref|NM_080703|ref|NM_080702|ens|ENST00000362049	Homo sapiens HLA-B associated transcript 3 (BAT3), transcript variant 1, mRNA [NM_004639]	BAT3; HLA-B associated transcript 3	THC2264287	NM_004639	90192810	GO:0005515(protein binding)	UP|O95874 (O95874) BAT3, complete	chr6 (31,714,796-31,728,426)	D14S775; RH1633	TC1460842	TC554075 TC570486	TC270057	TC262981	TC277800
20	154	NM_003782	A_23_P111171	0.203326	0.178474	0.256781	0.552359	0.174182	0.0774185	0.103897	0.123411	1.13925	0.464879	2.24987	0.841883	B3GALT4	代谢	Cytoplasm	enzyme							NM_003782	Hs.534375	18337	ref|NM_003782|gb|AF063595|gb|BC032574|gb|AB026730	Homo sapiens UDP-Gal:betaGlcNAc beta 1,3-galactosyltransferase, polypeptide 4 (B3GALT4), mRNA [NM_003782]	B3GALT4; UDP-Gal:betaGlcNAc beta 1,3-galactosyltransferase, polypeptide 4	NP165646						RH12532
103	79	NM_005453	A_23_P111188	0.291474	0.264466	0.203654	0.226082	0.145152	0.266126	0.0494749	0.0528902	1.10212	0.900795	0.545424	0.935426	ZNF297	锌指蛋白类	Nucleus	other							NM_005453	Hs.206770	567	ref|NM_005453|ens|ENST00000303693|gb|AK095978|gb|BC018541	Homo sapiens zinc finger protein 297 (ZNF297), mRNA [NM_005453]	ZNF297; zinc finger protein 297	NP415117						RH37250
12	7	NM_012391	A_23_P111194	0.250338	0.173606	0.80576	0.876068	0.0258047	0.35806	0.0692648	0.0595015	1.44199	0.919746	0.0720681	1.16409	SPDEF	转录相关	Nucleus	transcription regulator							NM_012391	Hs.485158	20204	ref|NM_012391|ens|ENST00000323803|gb|AF071538|gb|AB031549	Homo sapiens SAM pointed domain containing ets transcription factor (SPDEF), mRNA [NM_012391]	SPDEF; SAM pointed domain containing ets transcription factor							RH37412
61	49	NM_002526	A_23_P111260	0.184522	0.124932	0.389598	0.706506	0.154828	0.14516	0.126986	0.182912	1.47698	0.551443	1.06661	0.694244	NT5E	DNA合成与修复	Plasma Membrane	phosphatase							NM_002526	Hs.153952	9627	ref|NM_002526|ens|ENST00000257770|gb|DQ186653|gb|CR591295	Homo sapiens 5'-nucleotidase, ecto (CD73) (NT5E), mRNA [NM_002526]	NT5E; 5'-nucleotidase, ecto (CD73)	NP092038						STS-X55740; D6S1847; WI-20546; RH46710; RH99003
51	36	NM_016495	A_23_P111273	0.247988	0.131422	0.495852	0.824685	0.154828	0.10645	0.130284	0.0969654	1.88696	0.601262	1.45446	1.34361	TBC1D7	其他	Unknown	other							NM_016495	Hs.484678	11790	ref|NM_016495|gb|BC050465|ens|ENST00000356436|ens|ENST00000334971	Homo sapiens TBC1 domain family, member 7 (TBC1D7), mRNA [NM_016495]	TBC1D7; TBC1 domain family, member 7	THC2236706	NM_016495	20499367, 22388257		UP|Q86VM8 (Q86VM8) TBC1D7 protein, complete	chr6 (13,413,116-13,436,789)	D6S2113; RH46775	TC1558072	TC539556	TC283645	TC291586	TC279364
23	2	NM_016462	A_23_P111288	3.42599	2.583	0.504707	1.05847	4.98031	2.46288	5.76218	4.47804	1.32636	0.476824	2.02215	1.28676	TMEM14C	其他	Unknown	other							NM_016462	Hs.519557	17844	ref|NM_016462|ens|ENST00000229563|ens|ENST00000342277|gb|CR594179	Homo sapiens transmembrane protein 14C (TMEM14C), mRNA [NM_016462]	TMEM14C; transmembrane protein 14C
75	151	NM_006638	A_23_P111297	0.21978	0.0892369	0.442725	0.490701	0.125798	0.140321	0.133582	0.158671	2.46289	0.90223	0.896502	0.841883	RPP40	转录相关	Nucleus	enzyme							NM_006638	Hs.511756	6515	ref|NM_006638|gb|BC017871|ens|ENST00000346694|ens|ENST00000319533	Homo sapiens ribonuclease P 40kDa subunit (RPP40), mRNA [NM_006638]	RPP40; ribonuclease P 40kDa subunit	THC2272104	NM_006638	98292201, 22388257	GO:0004526(ribonuclease P activity) GO:0005634(nucleus) GO:0005655(nucleolar ribonuclease P complex) GO:0008033(tRNA processing) GO:0016787(hydrolase activity) EC 3.1.26.5	UP|Q5VX97 (Q5VX97) OTTHUMP00000039205, complete	chr6 (4,940,279-4,949,263)	RH47442	TC1557636	TC541398	TC293594	TC276073
28	23	NM_014892	A_23_P111303	0.521832	0.254731	0.433871	0.490701	0.732209	0.159676	0.496398	0.608238	2.04856	0.884186	4.5856	0.816125	RBM16	转录相关	Nucleus	other							NM_014892	Hs.227602	16748	ref|NM_014892|gb|BC070071|gb|AK001530|ens|ENST00000354657	Homo sapiens RNA binding motif protein 16 (RBM16), mRNA [NM_014892]	RBM16; RNA binding motif protein 16							RH46142; WI-19276; RH66320
101	138	NM_014739	A_23_P111343	0.231533	0.264466	0.770342	1.31796	0.419327	0.246771	0.120389	0.110188	0.875476	0.584498	1.69925	1.09258	BCLAF1	癌基因相关	Nucleus	transcription regulator							NM_014739	Hs.486542	938	ref|NM_014739|gb|AF249273|gb|BX649160|ens|ENST00000031135	Homo sapiens BCL2-associated transcription factor 1 (BCLAF1), mRNA [NM_014739]	BCLAF1; BCL2-associated transcription factor 1	THC2428687	NM_014739	96374824, 99263010, 96281124	GO:0003677(DNA binding) GO:0005634(nucleus) GO:0006355(regulation of transcription, DNA-dependent) GO:0006917(induction of apoptosis) GO:0016564(transcriptional repressor activity)	UP|BCF1_HUMAN (Q9NYF8) Bcl-2-associated transcription factor 1 (Btf), complete	chr6 (136,620,735-136,652,804)	RH25382; RH1522; RH68011; G20483; A005T27	NP569889 NP587638 TC1560048 TC1564371	TC518173 TC569506		TC259161 TC294532	TC291586
97	29	NM_173672	A_23_P111361	0.095199	0.0210924	0.486998	0.611449	0.0741886	0.0338706	0.0362816	0.0528902	4.51344	0.796465	2.19035	0.685979	PPIL6	受体	Unknown	enzyme							NM_173672	Hs.32234	1907	ref|NM_173672|ens|ENST00000327404|gb|BC038716|thc|THC2261246	Homo sapiens peptidylprolyl isomerase (cyclophilin)-like 6 (PPIL6), mRNA [NM_173672]	PPIL6; peptidylprolyl isomerase (cyclophilin)-like 6	NP650915						RH12821
81	47	NM_020662	A_23_P111373	0.148087	0.0454297	0.743778	0.739905	0.180633	0.0629025	0.0577207	0.149856	3.2597	1.00524	2.87163	0.385175	MRS2L	细胞因子	Unknown	transporter							NM_020662	Hs.533291	5329	ref|NM_020662|ens|ENST00000244487|gb|CR612692|gb|AF288288	Homo sapiens MRS2-like, magnesium homeostasis factor (S. cerevisiae) (MRS2L), mRNA [NM_020662]	MRS2L; MRS2-like, magnesium homeostasis factor (S. cerevisiae)	NP232887						RH69657; WI-20721; RH46669; PMC166143P10
70	38	NM_031946	A_23_P111452	0.841512	1.09843	0.168236	0.331416	0.577381	1.08386	1.24017	1.79606	0.766108	0.507627	0.532708	0.690493	CENTG3	信号转导相关	Nucleus	transcription regulator							NM_031946	Hs.195048	7703	ref|NM_031946|gb|AK096352|ens|ENST00000255984|ens|ENST00000335355	Homo sapiens centaurin, gamma 3 (CENTG3), mRNA [NM_031946]	CENTG3; centaurin, gamma 3	THC2257465		99397452	GO:0003677(DNA binding) GO:0003924(GTPase activity) GO:0005096(GTPase activator activity) GO:0005525(GTP binding) GO:0005634(nucleus) GO:0007165(signal transduction) EC 3.6.5.4	UP|Q96RK3 (Q96RK3) MRIP-1, complete	chr7 (150,221,474-150,279,170)	RH66056
49	60	NM_023948	A_23_P111492	0.184522	0.118442	0.389598	0.480424	0.0322559	0.299997	0.0412291	0.0440752	1.55791	0.810946	0.107521	0.935426	MOSPD3	精子相关	Unknown	other							NM_023948	Hs.521086	12196	ref|NM_023948|ens|ENST00000223054|gb|CR609640|gb|CR608430	Homo sapiens motile sperm domain containing 3 (MOSPD3), mRNA [NM_023948]	MOSPD3; motile sperm domain containing 3	THC2247329	NM_023948	22388257, 99018118		UP|O75425 (O75425) ORF3splicevariant_b (Motile sperm domain containing 3), complete	chr7 (99,854,658-99,857,818)		TC1560051				TC291263
12	185	ENST00000342773	A_23_P111506	49.6633	55.3804	38.0389	50.9712	7.16081	21.1014	32.8035	13.9961	0.896767	0.746283	0.339353	2.34376	ENST00000342773	细胞因子	Unknown	other							ENST00000342773	Hs.125742	20026	ens|ENST00000342773|gb|AK074175|gb|BC046135|thc|THC2280414	Homo sapiens mRNA for FLJ00248 protein. [AK074175]	LRCH4; leucine-rich repeats and calponin homology (CH) domain containing 4	THC2245437	NM_002319	22388257, 99018118	GO:0007399(neurogenesis)	GB|AAC78793.1|3135309|AF053356 leucin rich neuronal protein {Homo sapiens;} , partial (96%)	chr7 (99,814,497-99,828,442)		NP570144 TC1559205 TC1560120	TC540308		TC266419	TC264741
36	129	BX648200	A_23_P111525	0.63466	0.460787	0.292199	0.393074	0.0645118	0.183869	0.11874	0.107984	1.37734	0.743367	0.350858	1.0996	BX648200	转录相关	Unknown	other							BX648200		14922	gb|BX648200|thc|THC2312546	Homo sapiens mRNA; cDNA DKFZp779C0742 (from clone DKFZp779C0742). [BX648200]
55	150	NM_004067	A_23_P111564	0.498326	0.39102	0.327617	0.488132	0.106444	0.174192	0.115441	0.101373	1.27443	0.671164	0.611077	1.13878	CHN2	信号转导相关	Cytoplasm	other							NM_004067	Hs.203663	10816	ref|NM_004067|gb|U28926|gb|L29126|gb|U07223	Homo sapiens chimerin (chimaerin) 2 (CHN2), mRNA [NM_004067]	CHN2; chimerin (chimaerin) 2	THC2263681	NM_004067	93330292, 95339337, 90133942, 22388257, 94230370, 93074974, 95172046, 91097509	GO:0005070(SH3/SH2 adaptor protein activity) GO:0005096(GTPase activator activity) GO:0007242(intracellular signaling cascade) GO:0016020(membrane) GO:0019992(diacylglycerol binding)	UP|CHIO_HUMAN (P52757) Beta-chimaerin (Beta-chimerin) (Rho-GTPase-activating protein 3), complete	chr7 (29,167,198-29,326,169)	G32348; SHGC-32133; A006G33; RH70289	TC1415684	TC570082	TC280805		TC279550
27	143	NM_153631	A_23_P111571	49.9431	49.864	23.3847	52.0117	7.28338	16.3547	24.1602	10.058	1.00159	0.449605	0.44534	2.4021	HOXA3	发育相关	Nucleus	transcription regulator							NM_153631	Hs.533357	16843	ref|NM_153631|ref|NM_030661|ens|ENST00000317201|ens|ENST00000342457	Homo sapiens homeobox A3 (HOXA3), transcript variant 2, mRNA [NM_153631]	HOXA3; homeo box A3	NP651214						A008T18; RH16603
37	204	AK022711	A_23_P11160	0.264442	0.183341	0.301053	0.256911	0.119347	0.174192	0.171513	0.18732	1.44235	1.17182	0.685147	0.915617	RP11-535K18.3	其他	Unknown	other							AK022711		14632	gb|AK022711|ref|XM_932166|ref|XM_942816|ref|XM_932162	Homo sapiens cDNA FLJ12649 fis, clone NT2RM4002044. [AK022711]
59	43	NM_016086	A_23_P111635	0.33496	0.308273	0.690651	0.647417	0.16128	0.798378	0.268814	0.458382	1.08657	1.06678	0.202009	0.58644	STYXL1	信号转导相关	Unknown	phosphatase							NM_016086	Hs.11615	10063	ref|NM_016086|ens|ENST00000248600|ens|ENST00000359697|ens|ENST00000341238	Homo sapiens serine/threonine/tyrosine interacting-like 1 (STYXL1), mRNA [NM_016086]	DUSP24; dual specificity phosphatase 24 (putative)							WI-15388
62	110	NM_152829	A_23_P111672	0.403127	0.105462	0.363035	0.467579	0.183859	0.101612	0.0379307	0.0506865	3.82249	0.776414	1.80942	0.748341	TES	信号转导相关	Plasma Membrane	other							NM_152829	Hs.533391	9351	ref|NM_152829|ref|NM_015641|ens|ENST00000358204|ens|ENST00000257721	Homo sapiens testis derived transcript (3 LIM domains) (TES), transcript variant 2, mRNA [NM_152829]	TES; testis derived transcript (3 LIM domains)	THC2234809	NM_015641 NM_152829			testin isoform 2; testin 2; testin 3 [Homo sapiens]	chr7 (115,444,498-115,492,815)	RH93965; G54122; D7S2886	TC1571462	TC536280	TC271174	TC266316	TC264183	TC145324
100	113	NM_004126	A_23_P111701	0.561792	0.434827	0.318762	0.380229	0.922519	2.54029	1.44302	0.863874	1.29199	0.838343	0.363154	1.6704	GNG11	DNA合成与修复	Plasma Membrane	enzyme							NM_004126	Hs.83381	1178	ref|NM_004126|ens|ENST00000248564|gb|CR622777|gb|CR596301	Homo sapiens guanine nucleotide binding protein (G protein), gamma 11 (GNG11), mRNA [NM_004126]	GNG11; guanine nucleotide binding protein (G protein), gamma 11	NP403817						G49181; RH18031; G44752; RH79142
22	28	NM_031449	A_23_P111745	0.259741	0.241751	0.442725	0.498408	0.154828	0.188708	0.0973006	0.123411	1.07441	0.888278	0.820467	0.78843	DKFZp761I2123	蛋白合成与修饰	Unknown	other							NM_031449	Hs.77978	18033	ref|NM_031449|ref|NM_174929|gb|AK090415|ens|ENST00000265346	Homo sapiens hypothetical protein DKFZp761I2123 (DKFZp761I2123), transcript variant 1, mRNA [NM_031449]	DKFZp761I2123; hypothetical protein DKFZp761I2123							RH70368
83	124	NM_031442	A_23_P11175	0.231533	0.129799	0.486998	0.647417	0.261273	0.154837	0.0560715	0.0572978	1.78378	0.752217	1.68741	0.978599	TMEM47	抑癌基因相关	Unknown	other							NM_031442	Hs.8769	4822	ref|NM_031442|ens|ENST00000275954|gb|AK090917|gb|AL136550	Homo sapiens transmembrane protein 47 (TMEM47), mRNA [NM_031442]	TMEM47; transmembrane protein 47	THC2276452	NM_031442	95021758, 92241891, 88333009, 91178815		UP|T410_CANFA (Q9XSV3) Transmembrane 4 superfamily member 10 (Brain cell membrane protein 1), complete	chrX (34,404,840-34,435,165)	SHGC-132877; SHGC-54257; RH67914; STS-N41007	TC1566998	TC531580	TC279010	TC292388	TC283177
84	193	NM_031903	A_23_P111753	1.24816	0.739855	0.407307	0.747612	1.89665	1.34998	1.16596	2.23902	1.68704	0.544811	1.40494	0.520745	MRPL32	蛋白合成与修饰	Cytoplasm	other							NM_031903	Hs.50252	4538	ref|NM_031903|ens|ENST00000223324|gb|AK090551|gb|AX746505	Homo sapiens mitochondrial ribosomal protein L32 (MRPL32), nuclear gene encoding mitochondrial protein, mRNA [NM_031903]	MRPL32; mitochondrial ribosomal protein L32	NP335715						SHGC-2530; GDB:6028662
51	182	NM_014719	A_23_P111786	0.880297	0.715518	0.929723	1.91913	1.98696	0.5758	0.593699	0.901338	1.23029	0.484451	3.45079	0.658686	KIAA0738	其他	Unknown	other							NM_014719	Hs.406492	11644	ref|NM_014719|ens|ENST00000355951|gb|AK001640|gb|AB018281	Homo sapiens KIAA0738 gene product (KIAA0738), mRNA [NM_014719]	KIAA0738; KIAA0738 gene product	THC2248046	NM_014719	99063792, 90376141		homologue to UP|Q6A005 (Q6A005) MKIAA0738 protein (Fragment), partial (97%)	chr7 (142,987,699-143,036,896)	RH15814; STS-R17001; SHGC-57068	TC1561295	TC539766
34	8	AL136837	A_23_P111797	0.249163	0.235261	0.309908	0.280033	0.0741886	0.164514	0.113792	0.0815391	1.05909	1.10668	0.450955	1.39555	DKFZp434F142	其他	Unknown	other							AL136837		15473	gb|AL136837|ens|ENST00000304917|thc|THC2253179	Homo sapiens mRNA; cDNA DKFZp434F142 (from clone DKFZp434F142). [AL136837]
77	28	NM_019071	A_23_P111811	0.23976	0.162249	0.425016	0.349399	0.264498	0.169353	0.479906	0.56857	1.47773	1.21642	1.56182	0.844059	ING3	生长因子相关	Nucleus	other							NM_019071	Hs.489811	6208	ref|NM_019071|ens|ENST00000315870|ens|ENST00000315883|gb|AF074968	Homo sapiens inhibitor of growth family, member 3 (ING3), transcript variant 1, mRNA [NM_019071]	ING3; inhibitor of growth family, member 3	THC2258768	NM_019071	99063792, 22388257		GB|AAG12172.1|10039541|AF074968 p47ING3 protein {Homo sapiens;} , complete	chr7 (120,184,780-120,209,662)	A005W09; RH18523; G20547
70	212	NM_000108	A_23_P111835	0.934361	0.387775	0.256781	0.539514	1.68698	0.570961	1.45456	1.66825	2.40954	0.475948	2.95464	0.871911	DLD	代谢	Cytoplasm	enzyme							NM_000108	Hs.131711	7529	ref|NM_000108|ens|ENST00000205402|gb|CR613488|gb|CR609582	Homo sapiens dihydrolipoamide dehydrogenase (E3 component of pyruvate dehydrogenase complex, 2-oxo-glutarate complex, branched chain keto acid dehydrogenase complex) (DLD), mRNA [NM_000108]	DLD; dihydrolipoamide dehydrogenase (E3 component of pyruvate dehydrogenase complex, 2-oxo-glutarate complex, branched chain keto acid dehydrogenase complex)	THC2233542	NM_000108	88087005, 99131684, 94010932, 22388257, 97123498, 88144449, 93066364, 93281722	GO:0000082(G1/S transition of mitotic cell cycle) GO:0004148(dihydrolipoyl dehydrogenase activity) GO:0005737(cytoplasm) GO:0005739(mitochondrion) GO:0005759(mitochondrial matrix) GO:0005947(alpha-ketoglutarate dehydrogenase complex (sensu Eukarya)) GO:0005960(glycine cleavage complex) GO:0005967(pyruvate dehydrogenase complex (sensu Eukarya)) GO:0006072(glycerol-3-phosphate metabolism) GO:000608…	UP|Q8WTS4 (Q8WTS4) Dihydrolipoamide dehydrogenase,, complete	chr7 (107,125,526-107,154,463)	RH102910; IB1079; RH80342; G54025; RH103475; WIAF-2151; D7S2771; DLD
44	132	NM_006349	A_23_P111843	1.02133	0.971871	0.425016	0.98654	0.590283	0.449995	0.618436	0.555348	1.05089	0.430815	1.31175	1.1136	ZNHIT1	其他	Unknown	other							NM_006349	Hs.211079	13199	ref|NM_006349|gb|AK125123|ens|ENST00000305105|ens|ENST00000358247	Homo sapiens zinc finger, HIT type 1 (ZNHIT1), mRNA [NM_006349]	ZNHIT1; zinc finger, HIT domain containing 1
16	32	NM_018059	A_23_P111860	0.122231	0.0746345	0.318762	0.40592	0.0580606	0.0967731	0.0346324	0.0771316	1.63773	0.785283	0.599967	0.449004	FLJ10324	信号转导相关	Unknown	other							NM_018059	Hs.283694	19319	ref|NM_018059|gb|BC004919|gb|AK001186|gb|AK000997	Homo sapiens hypothetical protein FLJ10324 (FLJ10324), mRNA [NM_018059]	FLJ10324; hypothetical protein FLJ10324
53	122	NM_145914	A_23_P111864	0.173944	0.0584096	0.602106	0.791287	0.0612862	0.0725798	0.0494749	0.0903542	2.978	0.76092	0.844397	0.547566	ZNF38	锌指蛋白类	Nucleus	transcription regulator							NM_145914	Hs.20082	11274	ref|NM_145914|gb|CR749301|ens|ENST00000292450|ens|ENST00000299672	Homo sapiens zinc finger protein 38 (ZNF38), mRNA [NM_145914]	ZNF38; zinc finger protein 38	THC2236749		22388257, 99438124, 21154917	GO:0003677(DNA binding) GO:0003700(transcription factor activity) GO:0005515(protein binding) GO:0005634(nucleus) GO:0006355(regulation of transcription, DNA-dependent) GO:0008270(zinc ion binding) GO:0016481(negative regulation of transcription) GO:0016564(transcriptional repressor activity)	UP|ZF38_HUMAN (Q9Y5A6) Zinc finger protein 38 homolog (Zfp-38) (NY-REN-21 antigen) (Zinc finger and SCAN domain containing protein 21), complete	chr7 (99,292,057-99,307,318)	STS-W89121; RH80109	TC1550556	TC570879			TC265277
49	200	NM_138455	A_23_P111888	0.324382	0.267711	0.27449	0.470148	0.425778	0.10645	0.17811	0.385658	1.21169	0.583837	3.99978	0.461833	CTHRC1	其他	Unknown	other							NM_138455		12056	ref|NM_138455|ens|ENST00000330295|ens|ENST00000297577|gb|CR592899	Homo sapiens collagen triple helix repeat containing 1 (CTHRC1), mRNA [NM_138455]
56	166	NM_006357	A_23_P11192	2.06265	1.24607	0.239072	0.482993	2.01922	1.56289	4.10807	4.25546	1.65532	0.494979	1.29198	0.965363	UBE2E3	代谢	Nucleus	enzyme							NM_006357	Hs.470804	10585	ref|NM_006357|ref|NM_182678|gb|AF136176|ens|ENST00000305934	Homo sapiens ubiquitin-conjugating enzyme E2E 3 (UBC4/5 homolog, yeast) (UBE2E3), transcript variant 1, mRNA [NM_006357]	UBE2E3; ubiquitin-conjugating enzyme E2E 3 (UBC4/5 homolog, yeast)	THC2243851	NM_006357 NM_207353	96162026	GO:0000004(biological_process unknown) GO:0000211(protein degradation tagging activity) GO:0000502(proteasome complex (sensu Eukarya)) GO:0004840(ubiquitin conjugating enzyme activity) GO:0004842(ubiquitin-protein ligase activity) GO:0005515(protein binding) GO:0005634(nucleus) GO:0006464(protein modification) GO:0006511(ubiquitin-dependent protein catabolism) GO:0006512(ubiquitin cycle) GO:00070…	UP|UB6C_HUMAN (Q969T4) Ubiquitin-conjugating enzyme E2 E3 (Ubiquitin-protein ligase E3) (Ubiquitin carrier protein E3) (Ubiquitin-conjugating enzyme E2-23 kDa) (UbcH9) , complete	chr2 (181,670,812-181,753,680)	SHGC-31338; T03564
67	161	NM_020697	A_23_P111937	0.5947	0.574361	0.389598	0.411058	0.0838653	0.299997	0.0890548	0.0837429	1.03541	0.947793	0.279554	1.06343	KCNS2	离子通道与运输蛋白	Plasma Membrane	ion channel							NM_020697	Hs.388045	8225	ref|NM_020697|gb|BC027932|gb|BC034778|thc|NP1132417	Homo sapiens potassium voltage-gated channel, delayed-rectifier, subfamily S, member 2 (KCNS2), mRNA [NM_020697]	KCNS2; potassium voltage-gated channel, delayed-rectifier, subfamily S, member 2	NP508472						A004D03; D8S1686; RH91789; D8S2117
2	77	NM_032509	A_23_P111961	0.198625	0.082747	0.398453	0.331416	0.1387	0.0629025	0.0758615	0.101373	2.40039	1.20227	2.20501	0.748341	RBM13	转录相关	Nucleus	other							NM_032509	Hs.77135	22284	ref|NM_032509|ens|ENST00000360128|gb|AL049422|gb|BC050528	Homo sapiens RNA binding motif protein 13 (RBM13), mRNA [NM_032509]	RBM13; RNA binding motif protein 13	THC2246178	NM_032509	22388257	GO:0002119(larval development (sensu Nematoda)) GO:0007276(gametogenesis) GO:0009792(embryonic development (sensu Animalia)) GO:0040007(growth) GO:0040010(positive regulation of growth rate) GO:0040030(regulation of protein activity, epigenetic)	UP|Q9BXY0 (Q9BXY0) RNA binding protein, complete	chr8 (33,462,226-33,478,341)	SHGC-32777; G29147
54	88	AK126845	A_23_P111981	0.773345	0.43645	0.433871	0.500977	0.122572	0.624187	0.300148	0.198338	1.7719	0.866049	0.196371	1.51331	AK126845	其他	Plasma Membrane	transporter							AK126845	Hs.158665	11093	gb|AK126845|gb|AK123335|gb|BC047923|gb|AL353948	Homo sapiens cDNA FLJ44897 fis, clone BRAMY3002329. [AK126845]	LYNX1; Ly6/neurotoxin 1	THC2237005		22388257		Homo sapiens cDNA clone IMAGE:5276636, partial cds	chr8 (143,849,612-143,852,313)	RH80085
44	9	NM_002318	A_23_P111995	2.63384	0.559759	0.309908	0.457302	3.60298	0.362899	0.940023	0.588404	4.70531	0.677687	9.92833	1.59758	LOXL2	受体	Extracellular Space	enzyme							NM_002318	Hs.116479	21649	ref|NM_002318|ens|ENST00000256397|gb|U89942|gb|AK124508	Homo sapiens lysyl oxidase-like 2 (LOXL2), mRNA [NM_002318]	LOXL2; lysyl oxidase-like 2	NP088990						STS-U89942
88	9	NM_002318	A_23_P111995	2.0791	0.475389	0.309908	0.421335	3.99005	0.314513	0.677806	0.44516	4.37347	0.735538	12.6865	1.52261	LOXL2	受体	Extracellular Space	enzyme							NM_002318	Hs.116479	21312	ref|NM_002318|ens|ENST00000256397|gb|U89942|gb|AK124508	Homo sapiens lysyl oxidase-like 2 (LOXL2), mRNA [NM_002318]	LOXL2; lysyl oxidase-like 2	NP088990						STS-U89942
27	13	NM_002318	A_23_P111995	2.48105	0.489992	0.45158	0.518961	4.02876	0.387092	0.758615	0.453975	5.06345	0.870161	10.4078	1.67105	LOXL2	受体	Extracellular Space	enzyme							NM_002318	Hs.116479	20600	ref|NM_002318|ens|ENST00000256397|gb|U89942|gb|AK124508	Homo sapiens lysyl oxidase-like 2 (LOXL2), mRNA [NM_002318]	LOXL2; lysyl oxidase-like 2	NP088990						STS-U89942
10	41	NM_002318	A_23_P111995	2.58213	0.524064	0.221363	0.393074	4.15133	0.256449	0.756966	0.44516	4.92712	0.563157	16.1878	1.70044	LOXL2	受体	Extracellular Space	enzyme							NM_002318	Hs.116479	18726	ref|NM_002318|ens|ENST00000256397|gb|U89942|gb|AK124508	Homo sapiens lysyl oxidase-like 2 (LOXL2), mRNA [NM_002318]	LOXL2; lysyl oxidase-like 2	NP088990						STS-U89942
5	67	NM_002318	A_23_P111995	2.45755	0.501349	0.115109	0.457302	4.1094	0.329029	0.545873	0.350398	4.90186	0.251712	12.4895	1.55787	LOXL2	受体	Extracellular Space	enzyme							NM_002318	Hs.116479	16973	ref|NM_002318|ens|ENST00000256397|gb|U89942|gb|AK124508	Homo sapiens lysyl oxidase-like 2 (LOXL2), mRNA [NM_002318]	LOXL2; lysyl oxidase-like 2	NP088990						STS-U89942
102	70	NM_002318	A_23_P111995	2.1602	0.43645	0.150527	0.449595	4.03521	0.329029	0.582155	0.412103	4.94947	0.334805	12.264	1.41264	LOXL2	受体	Extracellular Space	enzyme							NM_002318	Hs.116479	13322	ref|NM_002318|ens|ENST00000256397|gb|U89942|gb|AK124508	Homo sapiens lysyl oxidase-like 2 (LOXL2), mRNA [NM_002318]	LOXL2; lysyl oxidase-like 2	NP088990						STS-U89942
104	167	NM_002318	A_23_P111995	2.08027	0.35857	0.239072	0.326277	5.18997	0.319351	0.43373	0.304119	5.80158	0.732725	16.2516	1.42619	LOXL2	受体	Extracellular Space	enzyme							NM_002318	Hs.116479	11185	ref|NM_002318|ens|ENST00000256397|gb|U89942|gb|AK124508	Homo sapiens lysyl oxidase-like 2 (LOXL2), mRNA [NM_002318]	LOXL2; lysyl oxidase-like 2	NP088990						STS-U89942
6	189	NM_002318	A_23_P111995	2.44227	0.379663	0.309908	0.40592	3.54815	0.285481	0.606892	0.385658	6.43273	0.76347	12.4287	1.57365	LOXL2	受体	Extracellular Space	enzyme							NM_002318	Hs.116479	3862	ref|NM_002318|ens|ENST00000256397|gb|U89942|gb|AK124508	Homo sapiens lysyl oxidase-like 2 (LOXL2), mRNA [NM_002318]	LOXL2; lysyl oxidase-like 2	NP088990						STS-U89942
18	195	NM_002318	A_23_P111995	2.66087	0.421847	0.247926	0.475286	3.64169	0.319351	0.61019	0.414307	6.30767	0.521635	11.4034	1.4728	LOXL2	受体	Extracellular Space	enzyme							NM_002318	Hs.116479	791	ref|NM_002318|ens|ENST00000256397|gb|U89942|gb|AK124508	Homo sapiens lysyl oxidase-like 2 (LOXL2), mRNA [NM_002318]	LOXL2; lysyl oxidase-like 2	NP088990						STS-U89942
53	211	NM_002318	A_23_P111995	3.47653	0.506217	0.256781	0.511254	3.98038	0.353222	0.854266	0.588404	6.86767	0.502257	11.2688	1.45184	LOXL2	受体	Extracellular Space	enzyme							NM_002318	Hs.116479	264	ref|NM_002318|ens|ENST00000256397|gb|U89942|gb|AK124508	Homo sapiens lysyl oxidase-like 2 (LOXL2), mRNA [NM_002318]	LOXL2; lysyl oxidase-like 2	NP088990						STS-U89942
5	14	NM_012472	A_23_P112004	0.11988	0.0405622	0.460434	0.958279	0.0612862	0.0677412	0.0412291	0.0727241	2.95546	0.48048	0.904711	0.566925	LRRC6	蛋白合成与修饰	Unknown	other							NM_012472		21702	ref|NM_012472|gb|U60666|gb|BC027589|ens|ENST00000250173	Homo sapiens leucine rich repeat containing 6 (LRRC6), mRNA [NM_012472]		THC2238642	NM_012472	20237182, 22388257	GO:0000004(biological_process unknown) GO:0005554(molecular_function unknown) GO:0008372(cellular_component unknown)	UP|Q86X45 (Q86X45) Leucine rich repeat containing 6, complete	chr8 (133,653,459-133,757,050)	RH70686	NP600729 TC1565095		TC273227	TC268726	TC300493
77	209	NM_024767	A_23_P112016	0.298525	0.254731	0.469289	0.480424	0.541899	1.80482	0.163267	0.145448	1.17192	0.976821	0.300251	1.12251	DLC1	其他	Cytoplasm	other							NM_024767	Hs.134296	6027	ref|NM_024767|gb|BC049842|gb|AK024773|ens|ENST00000316609	Homo sapiens deleted in liver cancer 1 (DLC1), transcript variant 3, mRNA [NM_024767]	DLC1; deleted in liver cancer 1							RH69819; WI-18560; WIAF-1709; SHGC-31942; G19789; A001Y28; RH12354; D8S1513; RH12088; D8S1690
59	193	NM_025069	A_23_P112045	1.72298	1.52027	1.09796	0.578051	0.367717	1.04999	0.684403	0.48042	1.13334	1.89942	0.350211	1.42459	ZNF703	其他	Unknown	other							NM_025069	Hs.288042	9913	ref|NM_025069|ens|ENST00000331569|gb|AK024361|gb|BC032534	Homo sapiens zinc finger protein 703 (ZNF703), mRNA [NM_025069]	FLJ14299; hypothetical protein FLJ14299	THC2239358	NM_025069	22388257, 20499374, 21203049, 21297711		similar to UP|Q90ZE2 (Q90ZE2) NocA-like Zn-finger protein, partial (54%)	chr8 (37,672,459-37,675,584)	WI-11883	TC1481800	TC549415	TC292218	TC289388 TC289389
18	2	NM_004225	A_23_P112078	0.208027	0.147647	0.371889	0.23122	0.0774142	0.135482	0.0544224	0.0506865	1.40896	1.60838	0.571397	1.07371	MFHAS1	代谢	Cytoplasm	other							NM_004225	Hs.379414	18919	ref|NM_004225|ens|ENST00000276282|gb|AB016816|gb|AK027007	Homo sapiens malignant fibrous histiocytoma amplified sequence 1 (MFHAS1), mRNA [NM_004225]	MFHAS1; malignant fibrous histiocytoma amplified sequence 1	NP077463						SGC33697; WI-18400; RH35881; RH48369
54	48	NM_024736	A_23_P112102	1.29988	1.22011	0.770342	1.01223	1.08702	5.84993	0.893846	0.802169	1.06538	0.761034	0.185818	1.11429	GSDMDC1	其他	Unknown	other							NM_024736	Hs.118983	11133	ref|NM_024736|gb|BC008904|gb|CR604130|ens|ENST00000262580	Homo sapiens gasdermin domain containing 1 (GSDMDC1), mRNA [NM_024736]	GSDMDC1; gasdermin domain containing 1							D8S2072; WI-8705
44	58	NM_014846	A_23_P112113	0.578246	0.330988	0.132818	0.393074	0.49029	0.880635	0.608541	0.711815	1.74703	0.337894	0.556745	0.854915	KIAA0196	其他	Unknown	other							NM_014846	Hs.270043	13273	ref|NM_014846|ens|ENST00000318410|gb|D83780|gb|BC026951	Homo sapiens KIAA0196 (KIAA0196), mRNA [NM_014846]	KIAA0196; KIAA0196 gene product	THC2244896	NM_014846	96281124			chr8 (126,105,677-126,173,187)	G20790; RH47109; A006G23; D8S1932	NP568760 NP955170 TC1571285	TC520107	TC294175	TC285712	TC293124 TC298910
6	78	NM_014294	A_23_P112135	8.50327	2.5684	0.141672	0.444457	5.56414	1.44676	5.68302	4.27529	3.31073	0.318753	3.84594	1.32927	TRAM1	受体	Cytoplasm	other							NM_014294	Hs.491988	21423	ref|NM_014294|ens|ENST00000262213|gb|CR601735|gb|BC000687	Homo sapiens translocation associated membrane protein 1 (TRAM1), mRNA [NM_014294]	TRAM1; translocation associated membrane protein 1	NP533948						SHGC-58238; G62123; RH48759; STS-N52135
56	138	NM_017544	A_23_P11214	0.169243	0.069767	0.327617	0.575481	0.0999933	0.0580639	0.113792	0.189523	2.42583	0.569291	1.72213	0.600413	NKRF	转录相关	Nucleus	transcription regulator							NM_017544	Hs.437084	10613	ref|NM_017544|ens|ENST00000335357|gb|AY208891|gb|Y07707	Homo sapiens NF-kappaB repressing factor (NKRF), mRNA [NM_017544]	NKRF; NF-kappaB repressing factor	NP207237
6	33	NM_012154	A_23_P112159	0.228008	0.228771	0.230217	0.37766	0.0870909	0.149998	0.0659665	0.0661128	0.996663	0.609589	0.580613	0.997787	EIF2C2	蛋白合成与修饰	Cytoplasm	translation regulator							NM_012154	Hs.449415	21468	ref|NM_012154|ens|ENST00000220592|gb|BC007633|gb|BC018727	Homo sapiens eukaryotic translation initiation factor 2C, 2 (EIF2C2), mRNA [NM_012154]	EIF2C2; eukaryotic translation initiation factor 2C, 2							WI-11488; WI-11623; A003P08; RH45183; SHGC-32752; RH103829; STS-T95471; WI-11819
1	13	NM_032843	A_23_P112187	0.171593	0.0811245	0.460434	0.531807	0.0258047	0.120966	0.0395799	0.0440752	2.11519	0.865792	0.213321	0.898009	FIBCD1	蛋白合成与修饰	Unknown	other							NM_032843	Hs.133205	22563	ref|NM_032843|gb|AK027716|gb|BC032953|ens|ENST00000324386	Homo sapiens fibrinogen C domain containing 1 (FIBCD1), mRNA [NM_032843]	FIBCD1; fibrinogen C domain containing 1
100	207	NM_015061	A_23_P112201	0.222131	0.0859919	0.318762	0.344261	0.483839	0.0629025	0.103897	0.123411	2.58316	0.925931	7.69188	0.841883	JMJD2C	癌基因相关	Unknown	other							NM_015061	Hs.157106	1084	ref|NM_015061|ens|ENST00000346931|gb|AB037901|gb|AK098815	Homo sapiens jumonji domain containing 2C (JMJD2C), mRNA [NM_015061]	JMJD2C; jumonji domain containing 2C	NP240466						RH93868; RH98875; STS-H68313; A005A28; G20220; SGC32195; D9S1741; RH78744
59	210	NM_173470	A_23_P11224	0.833285	0.428337	0.132818	0.467579	0.612862	0.537091	0.51289	0.526699	1.9454	0.284054	1.14108	0.973782	TMEM32	其他	Unknown	other							NM_173470	Hs.110702	9896	ref|NM_173470|ens|ENST00000305963|gb|AL157477|gb|BC033588	Homo sapiens transmembrane protein 32 (TMEM32), mRNA [NM_173470]	TMEM32; transmembrane protein 32	NP495837						A005K16; G20282
54	141	NM_012266	A_23_P112241	0.383147	0.248241	0.752633	1.23831	0.122572	0.111289	0.186355	0.132226	1.54345	0.607789	1.10139	1.40937	DNAJB5	热休克蛋白相关	Unknown	other							NM_012266	Hs.237506	11040	ref|NM_012266|gb|BC012115|ens|ENST00000335998|ens|ENST00000312316	Homo sapiens DnaJ (Hsp40) homolog, subfamily B, member 5 (DNAJB5), mRNA [NM_012266]	DNAJB5; DnaJ (Hsp40) homolog, subfamily B, member 5	THC2235724	NM_012266	22388257, 20035738	GO:0003754(chaperone activity) GO:0003773(heat shock protein activity) GO:0006457(protein folding) GO:0006950(response to stress) GO:0009408(response to heat)	UP|Q96EM4 (Q96EM4) DNAJB5 protein, complete	chr9 (34,979,746-34,988,418)	RH98717; RH62785	TC1551095	TC539205 TC553699		TC267096 TC267824	TC291921 TC291922	TC134282
86	207	NM_004125	A_23_P112251	1.81701	1.15684	0.345326	0.603742	3.78684	2.65158	2.39129	2.15748	1.57067	0.571976	1.42814	1.10837	LOC552891	DNA合成与修复	Unknown	other							NM_004125	Hs.534196	4094	ref|NM_004125|ref|NM_001017998|ens|ENST00000313480|ens|ENST00000075085	Homo sapiens hypothetical protein LOC552891 (LOC552891), mRNA [NM_004125]	GNG10; guanine nucleotide binding protein (G protein), gamma 10	THC2244029	NM_004125	98262942, 95394940, 22388257	GO:0000187(activation of MAPK) GO:0001662(behavioral fear response) GO:0003924(GTPase activity) GO:0003927(heterotrimeric G-protein GTPase activity) GO:0004871(signal transducer activity) GO:0005834(heterotrimeric G-protein complex) GO:0007165(signal transduction) GO:0007168(receptor guanylyl cyclase signaling pathway) GO:0007186(G-protein coupled receptor protein signaling pathway) GO:0007626(lo…	UP|GBGA_HUMAN (P50151) Guanine nucleotide-binding protein G(I)/G(S)/G(O) gamma-10 subunit, complete	chr9 (111,503,407-111,512,094)	RH12061; RH65734; WI-17453	TC1481106 TC1553348	TC518689	TC297654	TC264852	TC276872
10	64	NM_024945	A_23_P112341	0.327908	0.141157	0.292199	0.411058	0.280626	0.10645	0.168215	0.215968	2.32301	0.710845	2.63622	0.778885	C9orf76	其他	Unknown	other							NM_024945	Hs.284137	20577	ref|NM_024945|ens|ENST00000348592|ens|ENST00000325875|gb|AK022950	Homo sapiens chromosome 9 open reading frame 76 (C9orf76), mRNA [NM_024945]	C9orf76; chromosome 9 open reading frame 76	THC2246661	NM_024945			UP|Q5SQG8 (Q5SQG8) OTTHUMP00000021566, complete	chr9 (83,825,175-83,848,546)	SHGC-132380	NP582246 TC1563467	TC519799	TC271693	TC292467	TC280594
57	104	NM_004293	A_23_P112352	0.260916	0.382908	0.504707	0.814409	0.0258047	0.10645	0.0280358	0.0440752	0.681407	0.619721	0.242411	0.636089	GDA	DNA合成与修复	Cytoplasm	enzyme							NM_004293	Hs.494163	10432	ref|NM_004293|ens|ENST00000358399|gb|BC053584|gb|AB033084	Homo sapiens guanine deaminase (GDA), mRNA [NM_004293]	GDA; guanine deaminase	THC2237963	NM_004293	20039619, 99175201, 22388257, 20011423	GO:0005622(intracellular) GO:0006139(nucleobase, nucleoside, nucleotide and nucleic acid metabolism) GO:0007399(neurogenesis) GO:0008270(zinc ion binding) GO:0008892(guanine deaminase activity) GO:0016787(hydrolase activity) EC 3.5.4.3	UP|Q9H335 (Q9H335) Guanine aminohydrolase , complete	chr9 (71,993,838-72,096,693)	1668; RH18389; D9S1761; RH12787; WIAF-1619; A002U11
15	144	NM_002451	A_23_P112368	0.17982	0.069767	0.336471	0.614018	0.0999933	0.0580639	0.0313341	0.0572978	2.57744	0.547982	1.72213	0.546864	MTAP	代谢	Nucleus	enzyme							NM_002451	Hs.193268	19422	ref|NM_002451|ens|ENST00000297736|gb|BC012316|gb|BC026106	Homo sapiens methylthioadenosine phosphorylase (MTAP), mRNA [NM_002451]	MTAP; methylthioadenosine phosphorylase	THC2258505	NM_002451	22388257, 96268710, 95327672, 96234115, 99332671	GO:0004645(phosphorylase activity) GO:0006139(nucleobase, nucleoside, nucleotide and nucleic acid metabolism) GO:0016757(transferase activity, transferring glycosyl groups) GO:0017061(S-methyl-5-thioadenosine phosphorylase activity) EC 2.4.1.1 EC 2.4.2.28	UP|MTAP_HUMAN (Q13126) S-methyl-5-thioadenosine phosphorylase (5'-methylthioadenosine phosphorylase) (MTA phosphorylase) (MTAPase) , complete	chr9 (21,792,627-21,853,404)
25	108	NM_018998	A_23_P112397	0.255039	0.167116	0.416162	0.937726	0.116121	0.0532252	0.070914	0.0595015	1.52612	0.443798	2.1817	1.1918	FBXW5	泛素相关	Cytoplasm	other							NM_018998	Hs.522507	17308	ref|NM_018998|ens|ENST00000325285|gb|AK026081|gb|CR607375	Homo sapiens F-box and WD-40 domain protein 5 (FBXW5), mRNA [NM_018998]	FBXW5; F-box and WD-40 domain protein 5
18	63	NM_012087	A_23_P112406	0.330258	0.254731	0.425016	0.37766	0.154828	0.483866	0.11874	0.0991692	1.2965	1.12539	0.319982	1.19734	GTF3C5	转录相关	Nucleus	transcription regulator							NM_012087	Hs.495417	18858	ref|NM_012087|gb|AK097295|gb|AK000194|ens|ENST00000349270	Homo sapiens general transcription factor IIIC, polypeptide 5, 63kDa (GTF3C5), mRNA [NM_012087]	GTF3C5; general transcription factor IIIC, polypeptide 5, 63kDa	THC2244145	NM_012087	22388257, 99303787	GO:0000127(transcription factor TFIIIC complex) GO:0003677(DNA binding) GO:0003709(RNA polymerase III transcription factor activity) GO:0005634(nucleus) GO:0006350(transcription) GO:0006383(transcription from Pol III promoter)	UP|T3C5_HUMAN (Q9Y5Q8) General transcription factor 3C polypeptide 5 (Transcription factor IIIC-epsilon subunit) (TF3C-epsilon) (TFIIIC 63 kDa subunit) (TFIIIC63), complete	chr9 (132,935,630-132,963,450)	RH16015	NP523646 TC1419020 TC1559415	TC554160	TC270579	TC290817	TC266790
60	78	NM_017746	A_23_P112412	0.37727	0.212546	0.247926	0.590896	0.119347	0.285481	0.280358	0.308526	1.775	0.419576	0.418056	0.908699	TEX10	其他	Nucleus	other							NM_017746	Hs.494648	9813	ref|NM_017746|ens|ENST00000340547|gb|AY598337|gb|AK091669	Homo sapiens testis expressed sequence 10 (TEX10), mRNA [NM_017746]	TEX10; testis expressed sequence 10	THC2256851	NM_017746	22388257		UP|Q5T722 (Q5T722) OTTHUMP00000063826, complete	chr9 (100,143,908-100,194,814)	SHGC-31311; G20513; RH69417; RH12786; D9S1923; RH69936; SHGC-34139; A005U30	TC1535962 TC1552700	TC527541 TC537962	TC269494	TC264895 TC277844	TC260430
75	148	NM_007209	A_23_P112430	6.39126	4.42777	0.389598	3.52482	6.19958	4.70801	8.00504	8.0305	1.44345	0.11053	1.31682	0.996829	RPL35	蛋白合成与修饰	Cytoplasm	other							NM_007209	Hs.182825	6518	ref|NM_007209|ens|ENST00000348462|gb|CR456877|gb|U12465	Homo sapiens ribosomal protein L35 (RPL35), mRNA [NM_007209]	RPL35; ribosomal protein L35	THC2254733		21295043, 22842683, 22388257, 21910468	GO:0003729(mRNA binding) GO:0003735(structural constituent of ribosome) GO:0005622(intracellular) GO:0005730(nucleolus) GO:0005840(ribosome) GO:0005842(cytosolic large ribosomal subunit (sensu Eukarya)) GO:0006412(protein biosynthesis) GO:0007046(ribosome biogenesis) EC 3.6.5.3	PIR|G01477|G01477 ribosomal protein L35 - human {Homo sapiens;} , complete	chr9 (124,699,717-124,703,794)	RH122628; RH123045	TC1410594 TC1411169 TC1564322	TC556571 TC556572 TC570311	TC268638	TC285081 TC279961	TC274475	TC132825 TC133958
87	184	NM_145119	A_23_P11244	0.332609	0.113574	0.283344	0.511254	0.387071	0.120966	0.202847	0.330564	2.92856	0.554214	3.19982	0.613639	PJA1	代谢	Cytoplasm	enzyme							NM_145119	Hs.522679	3902	ref|NM_145119|ref|NM_001032396|ens|ENST00000361478|ens|ENST00000322083	Homo sapiens praja 1 (PJA1), transcript variant 1, mRNA [NM_145119]	PJA1; praja 1	THC2410649	NM_022368	22032989, 22388257	GO:0000151(ubiquitin ligase complex) GO:0004842(ubiquitin-protein ligase activity) GO:0005515(protein binding) GO:0008270(zinc ion binding) GO:0016567(protein ubiquitination) GO:0016874(ligase activity) GO:0030163(protein catabolism) EC 6.3.2.19	GB|AAM53040.1|21427015|AF264620 PRAJA1BETA {Homo sapiens;} , complete	chrX (68,163,602-68,168,301)	A004I18
17	138	NM_012364	A_23_P112449	0.203326	0.139534	0.070836	0.195253	0.0419327	0.0967731	0.0379307	0.0396677	1.45718	0.362792	0.433309	0.956213	OR1Q1	G蛋白相关	Plasma Membrane	G-protein coupled receptor							NM_012364		18998	ref|NM_012364|ens|ENST00000297913|thc|THC2324027	Homo sapiens olfactory receptor, family 1, subfamily Q, member 1 (OR1Q1), mRNA [NM_012364]		NP511317
100	178	CR593158	A_23_P112452	0.220956	0.149269	0.292199	0.727059	0.16128	0.222578	0.0643174	0.0771316	1.48025	0.401891	0.724597	0.833865	CR593158	其他	Cytoplasm	enzyme							CR593158	Hs.97469	1113	gb|CR593158|gb|CR602791|gb|AF378122|gb|AF305838	full-length cDNA clone CS0DI028YI18 of Placenta Cot 25-normalized of Homo sapiens (human). [CR593158]	GGTA1; glycoprotein, alpha-galactosyltransferase 1	THC2278318		21895779, 94331837, 22387448		GB|AAL09374.1|15824501|AF305838 truncated alpha-1,3-galactosyltransferase {Homo sapiens;} , complete	chr9 (121,296,873-121,341,860)	WI-15760
36	65	NM_002989	A_23_P112470	0.285597	0.241751	0.425016	0.457302	0.0483839	0.198385	0.0428782	0.0617053	1.18137	0.929399	0.243889	0.694888	CCL21	细胞因子	Extracellular Space	cytokine							NM_002989	Hs.57907	14986	ref|NM_002989|ens|ENST00000259607|gb|CR450326|gb|CR615435	Homo sapiens chemokine (C-C motif) ligand 21 (CCL21), mRNA [NM_002989]	CCL21; chemokine (C-C motif) ligand 21	THC2258407	NM_002989	22123042	GO:0005576(extracellular) GO:0006935(chemotaxis) GO:0006954(inflammatory response) GO:0006955(immune response) GO:0007165(signal transduction) GO:0007267(cell-cell signaling) GO:0008009(chemokine activity)	homologue to UP|Q8HYP5 (Q8HYP5) Chemokine CCL21/6CKINE, complete	chr9 (34,698,995-34,700,164)		TC1552088	TC521316			TC278486
72	205	NM_001161	A_23_P112478	0.148087	0.0778795	0.929723	1.67763	0.1387	0.0435479	0.100599	0.0859466	1.90149	0.554188	3.18501	1.17048	NUDT2	代谢	Unknown	phosphatase							NM_001161	Hs.493767	7106	ref|NM_001161|ref|NM_147172|ref|NM_147173|gb|U30313	Homo sapiens nudix (nucleoside diphosphate linked moiety X)-type motif 2 (NUDT2), transcript variant 1, mRNA [NM_001161]	NUDT2; nudix (nucleoside diphosphate linked moiety X)-type motif 2							STS-N45093
5	134	ENST00000300452	A_23_P112493	0.168067	0.0876144	0.398453	0.516392	0.135475	0.0967731	0.061019	0.0528902	1.91826	0.771609	1.39992	1.15369	ENST00000300452	代谢	Unknown	other							ENST00000300452	Hs.549157	21582	ens|ENST00000300452|gb|CR616941|gb|CR607746|gb|CR594347	full-length cDNA clone CS0DF026YH13 of Fetal brain of Homo sapiens (human). [CR616941]	COQ4; coenzyme Q4 homolog (yeast)	NP075313						RH102515
86	172	NM_007135	A_23_P112529	0.126932	0.0567871	0.610961	0.629433	0.0516094	0.295158	0.0494749	0.0947617	2.23523	0.970653	0.174854	0.522098	ZNF79	锌指蛋白类	Nucleus	other							NM_007135	Hs.522399	4129	ref|NM_007135|ens|ENST00000357834|gb|AK054606|gb|BC062309	Homo sapiens zinc finger protein 79 (pT7) (ZNF79), mRNA [NM_007135]	ZNF79; zinc finger protein 79 (pT7)	NP405583						SHGC-33761
101	42	NM_203305	A_23_P112531	0.314979	0.407245	0.442725	0.706506	0.822525	1.74192	0.55082	0.866078	0.77344	0.62664	0.472196	0.635994	FAM102A	其他	Unknown	other							NM_203305	Hs.460208	1034	ref|NM_203305|ref|NM_001035254|gb|AL049365|ens|ENST00000344808	Homo sapiens family with sequence similarity 102, member A (FAM102A), transcript variant 2, mRNA [NM_203305]	C9orf132; chromosome 9 open reading frame 132	NP834865						RH15886; RH66401
94	186	NM_031219	A_23_P112541	0.206852	0.139534	0.380744	0.472717	0.0774142	0.120966	0.061019	0.0837429	1.48245	0.805437	0.639964	0.728647	HDHD3	代谢	Unknown	enzyme							NM_031219	Hs.7739	2395	ref|NM_031219|ens|ENST00000238379|gb|AK097067|gb|CR622772	Homo sapiens haloacid dehalogenase-like hydrolase domain containing 3 (HDHD3), mRNA [NM_031219]	HDHD3; haloacid dehalogenase-like hydrolase domain containing 3	NP649280						D9S1692; RH91367; D9S1759
64	70	NM_001855	A_23_P112554	1.42916	0.652241	0.425016	0.416196	2.60628	0.333867	0.090704	0.903542	2.19115	1.02119	7.80633	0.100387	COL15A1	细胞外基质相关	Extracellular Space	other						collagenase	NM_001855	Hs.409034	8961	ref|NM_001855|gb|L25286|thc|THC2245854	Homo sapiens collagen, type XV, alpha 1 (COL15A1), mRNA [NM_001855]	COL15A1; collagen, type XV, alpha 1	THC2245854	NM_001855	97480713, 94148920, 96133606, 93066196, 22388257, 94140817, 98316357, 20522048	GO:0005201(extracellular matrix structural constituent) GO:0005582(collagen type XV) GO:0007155(cell adhesion)	UP|Q5T6J4 (Q5T6J4) OTTHUMP00000063794 (Fragment), complete	chr9 (98,785,745-98,913,026)	D9S2019; A003P31; RH79095	NP047432 TC1550278	TC518856			TC274684
101	62	NM_001123	A_23_P112596	0.346712	0.334233	0.619815	0.806702	0.858007	0.348383	0.300148	0.348194	1.03734	0.768333	2.46283	0.862013	ADK	离子通道与运输蛋白	Unknown	kinase							NM_001123	Hs.500118	1014	ref|NM_001123|ref|NM_006721|ens|ENST00000326250|ens|ENST00000286621	Homo sapiens adenosine kinase (ADK), transcript variant ADK-short, mRNA [NM_001123]	ADK; adenosine kinase	THC2234705	NM_006721 NM_001123	97075030, 97224402, 22388257, 96165550, 22107313, 99060037	GO:0000287(magnesium ion binding) GO:0004001(adenosine kinase activity) GO:0005634(nucleus) GO:0006166(purine ribonucleoside salvage) GO:0006169(adenosine salvage) GO:0008372(cellular_component unknown) GO:0009156(ribonucleoside monophosphate biosynthesis) GO:0016301(kinase activity) GO:0016740(transferase activity) EC 2.7.1.20	PIR|JC5363|JC5363 adenosine kinase 345 - human {Homo sapiens;} , complete	chr10 (75,954,148-76,139,066)	RH70656; G32946; IB2229; A009X23; RH66362; WI-11741; STS-U50196; D10S2218	NP439374 TC1538446 TC1557789	TC523720 TC571140	TC269526 TC279889	TC275877	TC278813	TC141917
28	189	NM_017526	A_23_P1126	3.54117	2.36883	0.327617	0.706506	3.85781	1.29676	2.57599	2.07815	1.4949	0.463714	2.97496	1.23956	LEPROT	受体	Unknown	other							NM_017526	Hs.23581	16582	ref|NM_017526|ens|ENST00000235319|gb|AK130096|gb|AK074841	Homo sapiens leptin receptor overlapping transcript (LEPROT), mRNA [NM_017526]	LEPR; leptin receptor	THC2273098		21098723, 22388257, 97351143	GO:0000004(biological_process unknown) GO:0005515(protein binding) GO:0005554(molecular_function unknown) GO:0005887(integral to plasma membrane) GO:0016021(integral to membrane)	UP|OBRG_HUMAN (O15243) Leptin receptor gene-related protein (OB-R gene related protein) (OB-RGRP), complete	chr1 (65,598,284-65,609,801)	RH68452; A005R18; SHGC-32733; G20438; G62073; RH80929; RH79027; RH102615; SHGC-74954
72	42	NM_002816	A_23_P112611	0.313804	0.171984	0.425016	0.565205	0.209663	0.154837	0.224286	0.493642	1.82461	0.751968	1.35409	0.45435	PSMD12	蛋白合成与修饰	Cytoplasm	other							NM_002816	Hs.4295	7269	ref|NM_002816|ref|NM_174871|ens|ENST00000356126|ens|ENST00000357146	Homo sapiens proteasome (prosome, macropain) 26S subunit, non-ATPase, 12 (PSMD12), transcript variant 1, mRNA [NM_002816]	PSMD12; proteasome (prosome, macropain) 26S subunit, non-ATPase, 12							G32380; RH11827; A009B18; SHGC-149497
77	172	J04208	A_23_P112622	0.249163	0.152514	1.14223	1.70846	0.158054	0.111289	0.103897	0.103577	1.6337	0.668573	1.42021	1.00309	IMPDH2	代谢	Cytoplasm	enzyme						thioguanine, interferon alfa-2a/ribavirin, mycophenolic acid, ribavirin	J04208	Hs.476231	6064	gb|J04208	Human inosine-5'-monophosphate dehydrogenase (IMP) mRNA, complete cds. [J04208]	IMPDH2; IMP (inosine monophosphate) dehydrogenase 2	THC2254621	NM_000884	90036890, 89008491, 95283610, 99199217, 93252398, 22388257, 91153661, 94153991, 90203022, 95091778, 97426442, 95204479	GO:0000004(biological_process unknown) GO:0003824(catalytic activity) GO:0003938(IMP dehydrogenase activity) GO:0005554(molecular_function unknown) GO:0005737(cytoplasm) GO:0006164(purine nucleotide biosynthesis) GO:0006177(GMP biosynthesis) GO:0006183(GTP biosynthesis) GO:0007601(visual perception) GO:0016491(oxidoreductase activity) GO:0046651(lymphocyte proliferation) EC 1.1.1.205	UP|IMD2_HUMAN (P12268) Inosine-5'-monophosphate dehydrogenase 2 (IMP dehydrogenase 2) (IMPDH-II) (IMPD 2) , complete	chr3 (49,036,772-49,041,827)	GDB:574029; RH93145
25	142	NM_174921	A_23_P112634	0.942588	0.81449	0.584397	1.18179	1.46119	0.246771	0.555768	0.833021	1.15727	0.494501	5.92124	0.667171	LOC201895	其他	Unknown	other							NM_174921	Hs.205952	17274	ref|NM_174921|ens|ENST00000295958|gb|AK023351|gb|BC008502	Homo sapiens hypothetical protein LOC201895 (LOC201895), mRNA [NM_174921]	LOC201895; hypothetical protein LOC201895	THC2257527	NM_174921				chr4 (39,375,028-39,463,183)	RH93651; STS-N36904; RH102655	NP577939 TC1562244	TC534317	TC281049	TC263084 TC276147	TC282730
73	67	NM_015442	A_23_P112652	0.209203	0.102217	0.62867	0.914604	0.164505	0.0725798	0.0742123	0.132226	2.04666	0.687368	2.26654	0.561255	CNOT10	信号转导相关	Unknown	other							NM_015442	Hs.444851	7029	ref|NM_015442|gb|BC002931|gb|BC002928|gb|AK022576	Homo sapiens CCR4-NOT transcription complex, subunit 10 (CNOT10), mRNA [NM_015442]	CNOT10; CCR4-NOT transcription complex, subunit 10	THC2258153	NM_015442			GB|AAH02931.1|12804153|BC002931 CCR4-NOT transcription complex, subunit 10 {Homo sapiens;} , complete	chr3 (32,701,684-32,790,369)	STS-N62475; SHGC-37518	NP804950 TC1566868	TC540936	TC282835	TC263165	TC278614
105	33	NM_012186	A_23_P112666	0.418406	0.44294	0.283344	0.387936	0.0967677	0.290319	0.100599	0.0771316	0.944611	0.730388	0.333315	1.30425	FOXE3	转录相关	Nucleus	transcription regulator							NM_012186	Hs.112968	183	ref|NM_012186|ens|ENST00000335071|gb|AF275722|thc|THC2262633	Homo sapiens forkhead box E3 (FOXE3), mRNA [NM_012186]	FOXE3; forkhead box E3	THC2262633	NM_012186	96423031, 99329966, 20119184	GO:0001654(eye morphogenesis) GO:0003700(transcription factor activity) GO:0005634(nucleus) GO:0006355(regulation of transcription, DNA-dependent) GO:0007275(development)	UP|FXE3_HUMAN (Q13461) Forkhead box protein E3 (Forkhead-related protein FKHL12) (Forkhead-related transcription factor 8) (FREAC-8), complete	chr1 (47,593,794-47,595,743)
79	72	BC048343	A_23_P112756	0.936711	0.853429	0.27449	0.305725	0.79027	0.716121	0.653069	0.458382	1.09758	0.897833	1.10354	1.42473	GPSM1	信号转导相关	Cytoplasm	other							BC048343	Hs.239370	5734	gb|BC048343|gb|CR603710|gb|AL117478|ens|ENST00000291775	Homo sapiens G-protein signalling modulator 1 (AGS3-like, C. elegans), mRNA (cDNA clone IMAGE:5242824), complete cds. [BC048343]	GPSM1; G-protein signalling modulator 1 (AGS3-like, C. elegans)	NP592337
63	63	NM_032611	A_23_P112774	0.196275	0.144402	0.602106	0.40592	0.0354815	0.149998	0.0478257	0.0396677	1.35923	1.48331	0.236546	1.20566	PTP4A3	信号转导相关	Plasma Membrane	phosphatase							NM_032611	Hs.43666	9183	ref|NM_032611|ref|NM_007079|gb|AJ276554|ens|ENST00000329397	Homo sapiens protein tyrosine phosphatase type IVA, member 3 (PTP4A3), transcript variant 1, mRNA [NM_032611]	PTP4A3; protein tyrosine phosphatase type IVA, member 3	THC2263830	NM_007079	98189198, 22388257	GO:0004725(protein tyrosine phosphatase activity) GO:0004727(prenylated protein tyrosine phosphatase activity) GO:0006470(protein amino acid dephosphorylation) EC 3.1.3.48	UP|Q9BTW5 (Q9BTW5) Protein tyrosine phosphatase type IVA, member 3, isoform 2, complete	chr8 (142,501,189-142,510,802)	RH41898; RH65283; RH41881
91	39	NM_014862	A_23_P112784	0.27737	0.141157	0.717215	1.07132	0.0612862	0.706444	0.870758	1.29361	1.96498	0.669468	0.0867531	0.673124	ARNT2	受体	Nucleus	transcription regulator							NM_014862	Hs.459070	3187	ref|NM_014862|gb|BX538026|gb|BC036099|ens|ENST00000360062	Homo sapiens aryl-hydrocarbon receptor nuclear translocator 2 (ARNT2), mRNA [NM_014862]	ARNT2; aryl-hydrocarbon receptor nuclear translocator 2	THC2258548		22388257, 97349984, 22200148, 96239527	GO:0001666(response to hypoxia) GO:0001701(embryonic development (sensu Mammalia)) GO:0003700(transcription factor activity) GO:0004871(signal transducer activity) GO:0005061(aryl hydrocarbon receptor nuclear translocator activity) GO:0005634(nucleus) GO:0006355(regulation of transcription, DNA-dependent) GO:0007165(signal transduction) GO:0007417(central nervous system development) GO:0009410(re…	GB|BAA20766.2|40788209|AB002305 Start codon is not identified {Homo sapiens;} , complete	chr15 (78,530,278-78,673,094)	RH44818; RH66360; G59891; RH48627
2	86	NM_018466	A_23_P11279	0.198625	0.0924819	0.460434	0.429042	0.187084	0.159676	0.0956515	0.0727241	2.14772	1.07317	1.17165	1.31527	GLT28D1	代谢	Unknown	other							NM_018466	Hs.110853	22275	ref|NM_018466|ens|ENST00000167306|gb|AF220051|gb|CR604429	Homo sapiens glycosyltransferase 28 domain containing 1 (GLT28D1), mRNA [NM_018466]	GLT28D1; glycosyltransferase 28 domain containing 1	NP334453						RH93842; DXS7012E
32	123	THC2243741	A_23_P112794	1.22231	1.15846	1.02712	0.524099	0.664472	0.808055	0.319938	0.235802	1.05512	1.95979	0.822309	1.3568	THC2243741	代谢	Unknown	other							THC2243741	Hs.534309	15788	thc|THC2243741	CRP2_HUMAN (P52943) Cysteine-rich protein 2 (CRP2) (ESP1 protein), partial (98%) [THC2243741]	CRIP2; cysteine-rich protein 2	NP495977						SHGC-1100; RH15700
72	88	NM_007236	A_23_P112801	3.47065	3.23687	0.230217	0.75275	1.9289	5.58381	3.26369	3.55467	1.07223	0.305835	0.345446	0.918144	CHP	其他	Cytoplasm	transporter							NM_007236	Hs.519783	7223	ref|NM_007236|gb|AK000357|gb|BC008373|ens|ENST00000334660	Homo sapiens calcium binding protein P22 (CHP), mRNA [NM_007236]	KIAA1191; KIAA1191 protein	THC2233715	NM_020444			full-length cDNA clone CS0DF027YD15 of Fetal brain of Homo sapiens (human)	chr5 (175,705,568-175,721,415)	WI-13355	TC1565284	TC555311 TC569929	TC281053	TC264318	TC277489
38	81	NM_005226	A_23_P112820	0.180996	0.131422	0.610961	0.75275	0.0225791	0.125805	0.0247374	0.0264451	1.37721	0.811638	0.179477	0.935426	EDG3	内皮生长相关	Plasma Membrane	G-protein coupled receptor							NM_005226		14540	ref|NM_005226|ens|ENST00000358157|gb|AF022139|gb|BC069579	Homo sapiens endothelial differentiation, sphingolipid G-protein-coupled receptor, 3 (EDG3), mRNA [NM_005226]		THC2275177	NM_005226			Endothelial differentiation, sphingolipid G-protein-coupled receptor, 3 [Homo sapiens]	chr9 (88,835,908-88,849,621)		TC1563781	NP160026
41	108	NM_016309	A_23_P112825	0.344362	0.222281	0.699506	1.28199	0.312882	0.246771	0.298499	0.354805	1.54922	0.545641	1.2679	0.841302	LCMT1	代谢	Unknown	enzyme							NM_016309	Hs.337730	13868	ref|NM_016309|ref|NM_001032391|gb|BC001214|gb|CR623972	Homo sapiens leucine carboxyl methyltransferase 1 (LCMT1), transcript variant 1, mRNA [NM_016309]	LCMT1; leucine carboxyl methyltransferase 1							STS-N93765; RH64916
67	210	NM_019597	A_23_P11283	1.03191	0.425092	0.185945	0.452164	1.17089	0.527413	1.33912	1.63299	2.4275	0.411233	2.22006	0.820044	HNRPH2	蛋白合成与修饰	Nucleus	other							NM_019597	Hs.278857	8176	ref|NM_019597|ref|NM_001032393|ens|ENST00000247376|gb|CR624721	Homo sapiens heterogeneous nuclear ribonucleoprotein H2 (H') (HNRPH2), transcript variant 1, mRNA [NM_019597]	HNRPH2; heterogeneous nuclear ribonucleoprotein H2 (H')	THC2255485	NM_019597	95048329, 93145329, 95352959, 22388257, 93162043, 20459250, 89263745, 93140868, 94203790, 96081943, 97264338	GO:0003723(RNA binding) GO:0005634(nucleus) GO:0006396(RNA processing) GO:0008266(poly(U) binding) GO:0030530(heterogeneous nuclear ribonucleoprotein complex)	UP|ROH2_HUMAN (P55795) Heterogeneous nuclear ribonucleoprotein H' (hnRNP H') (FTP-3), complete	chrX (100,469,307-100,475,265)	STS-AA037456	TC1552554	TC523696 TC571089			TC291957
101	68	NM_021808	A_23_P112833	0.278545	0.207679	0.407307	0.539514	0.0806398	0.149998	0.0511241	0.0352602	1.34123	0.754952	0.537604	1.44991	GALNT9	代谢	Cytoplasm	enzyme							NM_021808		1008	ref|NM_021808|gb|AK055773|gb|AK054820|gb|AF458594	Homo sapiens UDP-N-acetyl-alpha-D-galactosamine:polypeptide N-acetylgalactosaminyltransferase 9 (GalNAc-T9) (GALNT9), mRNA [NM_021808]		THC2405579		96262314, 93315145, 97228904, 96026098, 98313405, 20435310, 97005364, 95144175	GO:0004653(polypeptide N-acetylgalactosaminyltransferase activity) GO:0006493(O-linked glycosylation) GO:0016020(membrane) GO:0016740(transferase activity) EC 2.4.1.41	UP|GLT9_HUMAN (Q9HCQ5) Polypeptide N-acetylgalactosaminyltransferase 9 (Protein-UDP acetylgalactosaminyltransferase 9) (UDP-GalNAc:polypeptide N-acetylgalactosaminyltransferase 9) (Polypeptide GalNAc transferase 9) (GalNAc-T9) (pp-GaNTase 9) , complete	chr12 (131,347,284-131,516,139)		TC1521020 TC1522856				TC283762
60	74	A_23_P112861	A_23_P112861	0.240936	0.175229	0.309908	0.326277	0.0741886	0.149998	0.135231	0.125614	1.37498	0.949828	0.494596	1.07656	A_23_P112861	代谢	Unknown	other							A_23_P112861		9817		Unknown
27	80	NM_178564	A_23_P112885	1.90163	2.47105	0.495852	0.611449	1.0709	2.72416	1.02248	1.63739	0.769563	0.810946	0.39311	0.624456	NRBP2	其他	Unknown	enzyme							NM_178564	Hs.521926	16906	ref|NM_178564|gb|AF318376|ens|ENST00000327830|ens|ENST00000328425	Homo sapiens nuclear receptor binding protein 2 (NRBP2), mRNA [NM_178564]	NRBP2; nuclear receptor binding protein 2	NP167188
97	105	NM_014221	A_23_P11295	0.280896	0.149269	0.230217	0.506115	0.206438	0.0822571	0.090704	0.103577	1.88181	0.454871	2.50966	0.875718	MTCP1	癌基因相关	Cytoplasm	other							NM_014221	Hs.6917	1831	ref|NM_014221|ref|NM_001018025|ref|NM_001018024|ens|ENST00000330425	Homo sapiens mature T-cell proliferation 1 (MTCP1), nuclear gene encoding mitochondrial protein, transcript variant B1, mRNA [NM_014221]	MTCP1; mature T-cell proliferation 1	THC2258617		95303491, 22388257, 93368950, 98070616, 95060814, 20528309	GO:0000074(regulation of cell cycle) GO:0005739(mitochondrion) GO:0008283(cell proliferation)	UP|MTC1_HUMAN (P56277) P8 MTCP-1 protein (Mature T-cell proliferation-1 type A) (MTCP-1 type A) (P8MTCP1), complete	chrX (153,853,573-153,863,341)	ECD07752; D7S2905; ECD22941; ECD11314	TC1550601	TC553009			TC279601
11	43	NM_018179	A_23_P112950	0.180996	0.123309	0.478143	0.562636	0.0999933	0.125805	0.080809	0.160874	1.46782	0.849827	0.794827	0.502311	ATF7IP	蛋白合成与修饰	Nucleus	transcription regulator							NM_018179	Hs.546406	20383	ref|NM_018179|gb|BC053625|gb|BX648096|ens|ENST00000360474	Homo sapiens activating transcription factor 7 interacting protein (ATF7IP), mRNA [NM_018179]	ATF7IP; activating transcription factor 7 interacting protein							WI-17556; WI-17987; RH103841
26	62	A_23_P112957	A_23_P112957	0.212729	0.157381	0.35418	0.477855	0.0419327	0.295158	0.0478257	0.0705203	1.35168	0.741187	0.142069	0.678184	A_23_P112957	免疫球蛋白相关	Unknown	other							A_23_P112957	Hs.449585	17139		Unknown	IGLC2; immunoglobulin lambda constant 2 (Kern-Oz- marker)	THC2256820		22388257, 91257162	GO:0003793(defense/immunity protein activity) GO:0003823(antigen binding) GO:0005576(extracellular) GO:0006955(immune response) GO:0016020(membrane)	homologue to PIR|S25746|S25746 Ig lambda chain - human {Homo sapiens;} , complete	chr22 (21,364,903-21,573,524)	G54039; D22S1243; RH71286					TC262346
69	155	NM_003327	A_23_P112970	0.570019	0.459165	0.734924	0.834962	0.0741886	0.333867	0.133582	0.101373	1.24143	0.880188	0.22221	1.31773	TNFRSF4	凋亡相关	Plasma Membrane	transmembrane receptor							NM_003327		7801	ref|NM_003327|ens|ENST00000328565|gb|S76792|gb|BC105070	Homo sapiens tumor necrosis factor receptor superfamily, member 4 (TNFRSF4), mRNA [NM_003327]		THC2250248	NM_003327	95219871, 94170844, 98078711, 90214614, 20318724, 98157982	GO:0004872(receptor activity) GO:0005027(NGF/TNF (6 C-domain) receptor activity) GO:0005031(tumor necrosis factor receptor activity) GO:0005615(extracellular space) GO:0005634(nucleus) GO:0005886(plasma membrane) GO:0005887(integral to plasma membrane) GO:0006955(immune response) GO:0006968(cellular defense response) GO:0016021(integral to membrane)	UP|TNR4_HUMAN (P43489) Tumor necrosis factor receptor superfamily member 4 precursor (OX40L receptor) (ACT35 antigen) (TAX-transcriptionally activated glycoprotein 1 receptor) (CD134 antigen), complete	chr1 (1,186,339-1,189,439)		TC1556733	TC570071			TC265961
64	4	NM_006884	A_23_P112974	0.112828	0.170361	0.619815	0.919743	0.0645118	0.116128	0.0560715	0.0132226	0.662289	0.673901	0.555525	4.2406	SHOX2	转录相关	Nucleus	transcription regulator							NM_006884	Hs.55967	9027	ref|NM_006884|ref|NM_003030|gb|BC008829|gb|AJ002367	Homo sapiens short stature homeobox 2 (SHOX2), transcript variant SHOX2a, mRNA [NM_006884]	SHOX2; short stature homeobox 2	THC2346436	NM_006884	98151525, 98133920, 97008065, 22388257, 98058757	GO:0001501(skeletal development) GO:0003677(DNA binding) GO:0003700(transcription factor activity) GO:0005515(protein binding) GO:0005634(nucleus) GO:0006355(regulation of transcription, DNA-dependent) GO:0006357(regulation of transcription from Pol II promoter) GO:0006366(transcription from Pol II promoter) GO:0007275(development) GO:0007399(neurogenesis) GO:0007409(axonogenesis) GO:0007507(hear…	UP|SHX2_HUMAN (O60902) Short stature homeobox protein 2 (Paired-related homeobox protein SHOT) (Homeobox protein Og12X), complete	chr3 (159,297,570-159,307,215)	RH92222	NP379170 TC1550305 TC1555723	TC570172 TC572292	TC270558		TC286358
49	145	NM_004428	A_23_P113005	0.246812	0.159004	0.62867	0.788718	0.054835	0.212901	0.0989498	0.0683166	1.55224	0.797078	0.257561	1.4484	EFNA1	信号转导相关	Plasma Membrane	other							NM_004428	Hs.516664	12111	ref|NM_004428|ref|NM_182685|ens|ENST00000303357|ens|ENST00000335075	Homo sapiens ephrin-A1 (EFNA1), transcript variant 1, mRNA [NM_004428]	EFNA1; ephrin-A1	THC2244004	NM_004428	95405853, 95140419, 97060319, 22388257, 91042512	GO:0005102(receptor binding) GO:0005615(extracellular space) GO:0005887(integral to plasma membrane) GO:0007267(cell-cell signaling) GO:0016020(membrane) GO:0046875(ephrin receptor binding) GO:0048013(ephrin receptor signaling pathway) GO:0050770(regulation of axonogenesis)	UP|EFA1_HUMAN (P20827) Ephrin-A1 precursor (EPH-related receptor tyrosine kinase ligand 1) (LERK-1) (Immediate early response protein B61) (Tumor necrosis factor, alpha-induced protein 4), complete	chr1 (151,913,009-151,920,457)	STS-W60696; D6S1894	TC1527843 TC1567557	TC572178	TC273280 TC280971	TC261650 TC261651	TC263096
90	177	NM_002582	A_23_P113026	0.142211	0.0600321	0.318762	0.534376	0.0838653	0.0387092	0.0379307	0.0440752	2.36891	0.596513	2.16655	0.860592	PARN	转录相关	Nucleus	enzyme							NM_002582	Hs.253197	3264	ref|NM_002582|gb|BC050029|gb|AJ005698|gb|AK023866	Homo sapiens poly(A)-specific ribonuclease (deadenylation nuclease) (PARN), mRNA [NM_002582]	PARN; poly(A)-specific ribonuclease (deadenylation nuclease)	THC2235468	NM_002582	98409546, 22388257, 21314163	GO:0003676(nucleic acid binding) GO:0003730(mRNA 3'-UTR binding) GO:0004518(nuclease activity) GO:0005634(nucleus) GO:0005737(cytoplasm) GO:0007292(female gamete generation) GO:0009451(RNA modification) GO:0016481(negative regulation of transcription) GO:0016564(transcriptional repressor activity)	UP|O95453 (O95453) Poly(A)-specific ribonuclease (PARN protein), complete	chr16 (14,436,637-14,631,540)	SHGC-64760; RH69799; SHGC-60554	TC1457748 TC1558313	TC523388 TC544007	NP1062545 TC291414	TC289126	TC291261 TC291262
[truncated: 10,172 more rows]

## Sheet: low
Category	gene name	Public ID	Gene symbol	Fold change	SEM	ratio1	ratio2	ratio3	ratio4
DNA修饰	ZKSCAN1	AY260738	ZKSCAN1; zinc finger with KRAB and SCAN domains 1	0.395199	0.0847429	0.225713	0.451498	0.409277	0.494306
[truncated: 23 more rows]

## Sheet: high
Category	gene name	Public ID	Gene symbol	Fold change	SEM	ratio1	ratio2	ratio3	ratio4
[truncated: 55 more rows]
