# Supplementary material for: Abnormal expression of TSG-6 disturbs extracellular matrix homeostasis in chondrocytes from endemic osteoarthritis
Source: Front Genet. 2022 Nov 18;13:1064565. doi: 10.3389/fgene.2022.1064565 (PMC9715581; doi:10.3389/fgene.2022.1064565)
Supplement: Supplementary file 3 [file DataSheet1.ZIP › Source data of immunohistochemistry.xlsx]

## Sheet: Sheet1
superficial			middle			deep
KBD	NC		KBD	NC		KBD	NC
80.55	15.55		66.6	12.6		44.85	0
95.66	33.65		70.5	13.33		66.98	5.4
66.89	55.65		54.2	17.8		75.8	8.98
78.55	29.65		45.9	26.3		55.7	12.2
59.89	27.5		55.8	10.5		67.8	9.4
