# Supplementary material for: Abnormal expression of TSG-6 disturbs extracellular matrix homeostasis in chondrocytes from endemic osteoarthritis
Source: Front Genet. 2022 Nov 18;13:1064565. doi: 10.3389/fgene.2022.1064565 (PMC9715581; doi:10.3389/fgene.2022.1064565)
Supplement: Supplementary file 3 [file DataSheet1.ZIP › qRT-PCR for MMP1,MMP3,MMP13, proteoglycan and COL2A1 after HT-2 toxin intervention.xlsx]

## Sheet: Sheet1
	0nM			12nM			50nM			100nM
TSG6	1	1	1	1.49485	1.31039	1.17284	1.38511	1.31039	1.39474	1.32869	1.60214	1.39474
MMP1	1	1	1	0.965936	1.58008	1.75321	1.49485	1.59107	1.94531	0.386891	0.659754	0.650671
MMP3	1	1	1	0.882703	1.24833	1.20581		1.45397	2.92817	0.993093	1.68179	1.58008
MMP13	1	1	1	1.02811	0.742262	0.895025	1.46409	1.3566	1.48452	2.2974	2.12874	2.58471
COL2A1	1	1	1	0.61132	1.18921	0.829319	0.779165	0.823591	0.752623	0.965936	0.888843	1.15669
