# Supplementary material for: Abnormal expression of TSG-6 disturbs extracellular matrix homeostasis in chondrocytes from endemic osteoarthritis
Source: Front Genet. 2022 Nov 18;13:1064565. doi: 10.3389/fgene.2022.1064565 (PMC9715581; doi:10.3389/fgene.2022.1064565)
Supplement: Supplementary file 3 [file DataSheet1.ZIP › qRT-PCR for MMP1,MMP3,MMP13, proteoglycan and COL2A1 after TSG-6 silencing.xlsx]

## Sheet: Sheet1
	Blank group			transfection group
MMP1	1	1	1	0.11344	0.48971	0.185565
MMP3	1	1	1	0.376312	0.846745	0.858565
MMP13	1	1	1	0.913831	0.426318	0.0842021
TSG6	1	1	1	0.033262	0.273573	0.521233
Aggrecan	1	1	1	0.737135	0.846745	0.223756
COL2A1	1	1	1	2.75108	1.24833	1.7411
