# Supplementary material for: Abnormal expression of TSG-6 disturbs extracellular matrix homeostasis in chondrocytes from endemic osteoarthritis
Source: Front Genet. 2022 Nov 18;13:1064565. doi: 10.3389/fgene.2022.1064565 (PMC9715581; doi:10.3389/fgene.2022.1064565)
Supplement: Supplementary file 3 [file DataSheet1.ZIP › qRT-PCR for best infection efficiency.xlsx]

## Sheet: Sheet1
	experimental group	experimental group Internal reference	control group	control group Internal reference
Control	21.79	16.78	21.79	16.78
Control	21.97	16.78	21.97	16.78
Control	22.11	17.28	22.11	17.28
54322-1	24.25	17.31	21.79	16.78
54322-1	24.09	17.4	21.97	16.78
54322-1	24.6	17.67	22.11	17.28
54323-1	22.04	16.4	21.79	16.78
54323-1	22.05	16.21	21.97	16.78
54323-1	22.39	16.83	22.11	17.28
54324-11	24.71	18.18	21.79	16.78
54324-11	24.98	18.06	21.97	16.78
54324-11	25.32	18.6	22.11	17.28
