# Supplementary material for: Abnormal expression of TSG-6 disturbs extracellular matrix homeostasis in chondrocytes from endemic osteoarthritis
Source: Front Genet. 2022 Nov 18;13:1064565. doi: 10.3389/fgene.2022.1064565 (PMC9715581; doi:10.3389/fgene.2022.1064565)
Supplement: Supplementary file 3 [file DataSheet1.ZIP › qRT-PCR for validating the differentially expressed genes from previous microarray analysis.xlsx]

## Sheet: Sheet1
	real-time PCR mean				microarry mean
TSG6	13.68	5.95	7.11	7.69	4.19	4.19	4.19	4.19
CRLF1	2.66	1.6	2.54	2.23	2.78	2.78	2.78	2.78
FRZB	4.88	1.49	1.69	9.3	2.34	2.34	2.34	2.34
TNFRSF11B	0	0	0	0	2.1	2.1	2.1	2.1
FN1	21.56	0	2.97	0	2.31	2.31	2.31	2.31
CHRDL2	2.98	2.98	1.41	2.73	2.6	2.6	2.6	2.6
